# Supplementary material for: Health-related stigma among Indigenous Peoples in Canada: A scoping review
Source: PLoS One. 2025 Apr 21;20(4):e0318618. doi: 10.1371/journal.pone.0318618 (PMC12011227; doi:10.1371/journal.pone.0318618)
Supplement: S3 Table — This is the complete list of 997 articles that underwent fulltext screening. (XLSX) [file pone.0318618.s003.xlsx]

## Sheet: Sheet1
Study number	Tttle	Data extractor	Date of extraction	Screening decision	Reason for exclusion	n of participants	Province, territory, city, or community from which participants were recruited	Indigenous group with which the participants’ identified	Health condition that qualified participants for inclusion in the study	Forms of stigma experienced by the participants	Beliefs and motivations driving stigma	Participants’ responses to stigma	Explicit conceptualization of stigma
1	Stigmatization as a social control mechanism for persons living with HIV and AIDS.	RD	2024-09-13	INCLUDE	INCLUDED	16	Edmonton Alberta; Ottawa Ontario	First Nations, Métis, Inuit	Persons living with HIV	Enacted, anticipated	Norm enforcement, contagion avoidance	Conceal condition
2	"People try and label me as someone I'm not": The social ecology of indigenous people living with HIV, stigma, and discrimination in Manitoba, Canada.	RD	2024-09-12	INCLUDE	INCLUDED	21	Winnipeg Manitoba	Indigenous	Persons living with HIV	Enacted, self	Contagion avoidance	Conceal condition
3	Stigma experiences in marginalized people living with HIV seeking health services and resources in Canada.	RD	2024-09-12	INCLUDE	INCLUDED	8	Vancouver British Columbia	Aboriginal	Persons living with HIV	Enacted, self	Norm enforcement, contagion avoidance	Conceal condition
4	Being and becoming a helper: Illness disclosure and identity transformations among Indigenous people living with HIV or AIDS in Saskatoon, Saskatchewan.	RD	2024-09-12	INCLUDE	INCLUDED	21	Saskatoon Saskatchewan	Indigenous	Persons living with HIV	Enacted, anticipated	Norm enforcement	Conceal condition	"The situation of the individual who is disqualified from full social acceptance due to an attribute, trait, or identity that is viewed negatively by a culture or society. Ultimately, stigma creates outsiders and social or moral boundaries between the “normals” and the “good” citizens and the stigmatized, thereby creating a category of people who are pejoratively regarded by the broader society, …
5	Staying healthy "under the sheets": Inuit youth experiences of access to sexual and reproductive health and rights in Arviat, Nunavut, Canada.	RD	2024-08-29	INCLUDE	INCLUDED	25	Arviat Nunavut	Inuit	Sexually transmitted inffection	Enacted, anticipated, self	Norm enforcement	Conceal condition, avoid treatment
6	Experiences of First Nations adolescents living with type 2 diabetes: a focus group study	LR	2024-09-08	INCLUDE	INCLUDED	7	Manitoba	Indigenous	Type-2 diabetes	Enacted, self	Norm enforcement	Not discussed
7	“There are still a lot of things that I need”: a qualitative study exploring opportunities to improve the health services of First Nations People with arthritis seen at an on-reserve outreach rheumatology clinic	LR	2024-09-08	INCLUDE	INCLUDED	52	Siksika Nation	Blackfoot	Arthritis	Enacted, anticipated	Norm enforcement	Conceal condition, avoid testing
8	“Years ago”: reconciliation and First Nations narratives of tuberculosis in the Canadian Prairie Provinces	LR	2024-09-08	INCLUDE	INCLUDED	20	Prairie provinces	First Nations	Tuberculosis	Anticipated	Contagion avoidance	Avoid treatment	N/A
9	Barriers to Accessing Care and Services: Consequences for Indigenous Peoples living with HIV and AIDS in a settler colonial nation	LR	2024-09-04	INCLUDE	INCLUDED	29	Ontario	First Nations	Persons living with HIV	Enacted	Contagion avoidance, norm enforcement	Conceal condition	N/A
10	Colonisation, suicide, and resilience: Storying with First Nations people living with HIV and AIDS	LR	2024-09-04	INCLUDE	INCLUDED	29	Ontario	First Nations	Persons living with HIV	Enacted	Norm enforcement	Conceal condition	N/A
11	The experience of HIV diagnosis among Aboriginal people living with HIV/AIDS and depression	LR	2024-09-04	INCLUDE	INCLUDED	72	Saskatchewan	First Nations, Métis, Inuit	Persons living with HIV	Anticipated	Not discussed	Conceal condition	N/A
12	“It’s hard to change something when you don’t know where to start”: Unpacking HIV vulnerability with Aboriginal Youth in Canada.	LR	2024-09-04	INCLUDE	INCLUDED	61	Quebec, Ontario	First Nations, Métis, Inuit	Persons living with HIV	Enacted, anticipated, self	Contagion avoidance, norm enforcement	Conceal condition, withdraw socially	N/A
13	Gender and ethnicity differences in HIV-related stigma experienced by people living with HIV	LR	2024-09-04	INCLUDE	INCLUDED	52	Ontario	Aboriginal	Persons living with HIV	Enacted, anticipated, self	Norm enforcement	Conceal condition	"Perceived stigma refers to awareness of negative societal attitudes, fear of discrimination and feelings of shame. Internalized stigma refers to an individual’s acceptance of negative beliefs, views and feelings towards the stigmatized group they belong to and oneself. Enacted stigma encompasses overt acts of discrimination, such as violence and exclusion. Layered or compounded stigma refers to …
14	“Symptoms of something all around us”: Mental health, Inuit culture, and criminal justice in Arctic communities in Nunavut, Canada	LR	2024-09-04	INCLUDE	INCLUDED	165	Arviat, Iqaluit, Qikiqtarjuaq	Inuit	Mental health concerns	Enacted, anticipated	Norm enforcement	Avoid treatment	N/A
15	Preliminary development of a scale to measure stigma relating to sexually transmitted infections among women in a high risk neighborhood	LR	2024-09-04	INCLUDE	INCLUDED	51	Vancouver British Columbia	Aboriginal	Sexually transmitted inffection	Enacted, anticipated	Norm enforcement	Not discussed	N/A
16	Examination of the stigma experiences and needs of individuals with serious mental illness.	LR	2024-09-04	INCLUDE	INCLUDED	89	Canada	Indigenous	Mental health concerns	Enacted, self	Norm enforcement	Avoid treatment, withdraw socially, conceal condition	N/A
17	Conceptualizations of help-seeking for mental health concerns in First Nations communities in Canada: A comparison of fit with the Andersen Behavioral Model	LR	2024-09-04	INCLUDE	INCLUDED	115	Manitoba, Saska	First Nations	Mental health concerns	Enacted, anticipated	Norm enforcement	Conceal condition	N/A
18	Inuit attitudes toward deviant behavior: a vignette study	LR	2024-09-04	INCLUDE	INCLUDED	137	Povungnituk, Salluit	Inuit	Mental health concerns	Enacted	Norm enforcement	Conceal condition	"In sociological theories of deviance, labeling of behavior has been seen as a crucial step in assigning an individual to a specific social role (sick, mentally ill, criminal). This labeling and subsequent stigmatization can contribute to devalued social status and exclusion and hence, to worsening the course of chronic illness. Further, self-labeling may contribute directly to a loss of self-est…
19	Exploring resilience and mental health among Canadian inuit youth: Understanding wellness and piloting a prevention program	LR	2024-09-04	INCLUDE	INCLUDED	49	Baker Lake, Cambridge Bay, Grise Fiord, Hall Beach, Igloolik, Kugaaruk, Kugluktuk, Naujaat (Repulse Bay), Taloyoak, Qikiq, Reso	Inuit	Mental health concerns	Enacted	Contagion avoidance	Conceal condition	N/A
20	Community Setting as a Determinant of Health for Indigenous Peoples Living in the Prairie Provinces of Canada	LR	2024-09-04	INCLUDE	INCLUDED	112	Alberta, Manitoba, Saskatchewan	Indigenous	Tuberculosis	Enacted, anticipated, self	Contagion avoidance	Withdraw socially	N/A
21	Tuberculosis and colonialism: current tales about tuberculosis and colonialism in Nunavut	LR	2024-09-04	INCLUDE	INCLUDED	29	Nunavut	Inuit	Mental health concerns	Enacted, anticipated, self	Norm enforcement	Conceal condition	N/A
22	An interdisciplinary analysis of media content and stakeholder perspectives.	LR	2024-09-04	INCLUDE	INCLUDED	19	Canada	Indigenous	Fetal alcohol syndrome	Enacted	Norm enforcement	Conceal condition	N/A
23	Exploring the adequacy of smoking cessation support for pregnant and postpartum women	LR	2024-09-04	INCLUDE	INCLUDED	29	Ontario	Aboriginal	Substance use disorder	Enacted, self	Norm enforcement	Conceal condition	N/A
24	First Nations elders who use wheeled mobility: An exploration of culture and health.	LR	2024-09-04	INCLUDE	INCLUDED	18	Akwesasne, Six Nations	Mowhawk	Wheeled mobility	Enacted, anticipated, self	Norm enforcement	Avoid treatment, withdraw socially	N/A
25	Health inequities experienced by Aboriginal children with respiratory conditions and their parents.	LR	2024-09-04	INCLUDE	INCLUDED	46	Alberta	First Nations, Métis, Inuit	Asthma	Enacted	Norm enforcement	Avoid testing, conceal condition	N/A
26	Indigenous women's voices: marginalization and health.	LR	2024-08-29	EXCLUDE	No substantive discussion of stigma
27	The effectiveness of community based physical activity interventions with Aboriginal peoples.	LR	2024-08-29	EXCLUDE	No substantive discussion of stigma
28	Correlates and predictors of adiposity among Mohawk children.	LR	2024-08-29	EXCLUDE	No substantive discussion of stigma
29	The persistence of traditional medicine in urban areas: the case of Canada's Indians.	LR	2024-08-29	EXCLUDE	No substantive discussion of stigma
30	Tuberculosis in the north--a lifestyle issue.	LR	2024-08-29	EXCLUDE	No substantive discussion of stigma
31	Canadian Northern and Indigenous health policy responses to the first wave of COVID-19.	LR	2024-08-29	EXCLUDE	No substantive discussion of stigma
32	A psychological autopsy study of suicide among Inuit in Nunavut: methodological and ethical considerations, feasibility and acceptability.	LR	2024-08-29	EXCLUDE	No substantive discussion of stigma
33	The impact of Action Schools! BC on the health of Aboriginal children and youth living in rural and remote communities in British Columbia.	LR	2024-08-29	EXCLUDE	No substantive discussion of stigma
34	Women-Centered and Culturally Responsive Heart Health Promotion Among Indigenous Women in Canada.	LR	2024-08-29	EXCLUDE	No substantive discussion of stigma
35	The social determinants of healthy ageing in the Canadian Arctic.	LR	2024-08-29	EXCLUDE	No substantive discussion of stigma
36	Linking Inuit Knowledge and Public Health for Improved Child and Youth Oral Health in NunatuKavut.	LR	2024-08-29	EXCLUDE	No substantive discussion of stigma
37	Establishing need and population priorities to improve the health of homeless and vulnerably housed women, youth, and men: A Delphi consensus study.	LR	2024-08-29	EXCLUDE	No substantive discussion of stigma
38	Validation of the 10-item Kessler Psychological Distress Scale (K10) in the 2012 Aboriginal Peoples Survey.	LR	2024-08-29	EXCLUDE	No substantive discussion of stigma
39	The next generation cohort: a description of a cohort at high risk for childhood onset type 2 diabetes.	LR	2024-08-29	EXCLUDE	No substantive discussion of stigma
40	Improving access to phosphorus- and sodium-restricted foods for people living with chronic kidney disease in remote First Nations.	LR	2024-08-29	EXCLUDE	No substantive discussion of stigma
41	Healing journeys: Indigenous Men's reflections on resources and barriers to mental wellness.	LR	2024-08-29	EXCLUDE	Participants’ experiences of stigma stemmed primarily from qualities other than their health condition.
42	Health problems encountered by three levels of providers in a remote setting.	LR	2024-08-29	EXCLUDE	No substantive discussion of stigma
43	Physician utilization and urban native people in Saskatoon, Canada.	LR	2024-08-29	EXCLUDE	No substantive discussion of stigma
44	Dental malocclusion in native children of British Columbia, Canada.	LR	2024-08-29	EXCLUDE	No substantive discussion of stigma
45	Youth perspectives on sexually transmitted infections and sexual health in Northern Canada and implications for public health practice.	LR	2024-08-29	EXCLUDE	No substantive discussion of stigma
46	Continuum of care for persons with common mental health disorders in Nunavik: a descriptive study.	LR	2024-08-29	EXCLUDE	No substantive discussion of stigma
47	Water systems, sanitation, and public health risks in remote communities: Inuit resident perspectives from the Canadian Arctic.	LR	2024-08-29	EXCLUDE	No substantive discussion of stigma
48	Asthma Prevention and Management for Aboriginal People: Lessons From Mi'kmaq Communities, Unama'ki, Canada, 2012.	LR	2024-08-29	EXCLUDE	Article type was essay, commentary, position statement, or review--not primary research.
49	"If you understand you cope better with it": the role of education in building palliative care capacity in four First Nations communities in Canada.	LR	2024-08-29	EXCLUDE	No substantive discussion of stigma
50	Gender variations in the relationship between social capital and mental health outcomes among the Indigenous populations of Canada.	LR	2024-08-29	EXCLUDE	No substantive discussion of stigma
51	The oral health of a Canadian Inuit community: an anthropological approach.	LR	2024-08-29	EXCLUDE	Article type was essay, commentary, position statement, or review--not primary research.
52	Experiences of chronic stress and mental health concerns among urban Indigenous women.	LR	2024-08-29	EXCLUDE	No substantive discussion of stigma
53	Nishtam Niwiipitan (My First Teeth): Oral Health Digital Stories from Urban Indigenous Parents.	LR	2024-08-29	EXCLUDE	No substantive discussion of stigma
54	Community perspectives on COVID-19 outbreak and public health: Inuit positive protective pathways and lessons for Indigenous public health theory.	LR	2024-08-29	EXCLUDE	No substantive discussion of stigma
55	The Children's Oral Health Initiative: An intervention to address the challenges of dental caries in early childhood in Canada's First Nation and Inuit communities.	LR	2024-08-29	EXCLUDE	No substantive discussion of stigma
56	Medical and dental status of a culture in transition, the case of the Inuit elderly of Canada.	LR	2024-08-29	EXCLUDE	No substantive discussion of stigma
57	The experience of being an Anishinabe man healer: ancient healing in a modern world.	LR	2024-08-29	EXCLUDE	No substantive discussion of stigma
58	Mental health professionals' perspectives of telemental health with remote and rural First Nations communities.	LR	2024-08-29	EXCLUDE	No substantive discussion of stigma
59	Mental health indicators among pregnant Aboriginal women in Canada: results from the Maternity Experiences Survey.	LR	2024-08-29	EXCLUDE	No substantive discussion of stigma
60	In search of a healing place: Aboriginal women in Vancouver's Downtown Eastside.	LR	2024-08-29	EXCLUDE	No substantive discussion of stigma
61	Relational continuity of oral health care in Indigenous communities: a qualitative study.	LR	2024-08-29	EXCLUDE	No substantive discussion of stigma
62	Best practices for online Canadian prenatal health promotion: A public health approach.	LR	2024-08-29	EXCLUDE	No substantive discussion of stigma
63	Understanding the needs of justice-involved adults with fetal alcohol spectrum disorder in an Indigenous community.	LR	2024-08-29	EXCLUDE	No substantive discussion of stigma
64	Workplace mental health characteristics of the Indigenous workforce in Canada: A descriptive study.	LR	2024-08-29	EXCLUDE	No substantive discussion of stigma
65	Incidence and prevalence of type 2 diabetes in the First Nation community of Kahnawa:ke, Quebec, Canada, 1986-2003.	LR	2024-08-29	EXCLUDE	No substantive discussion of stigma
66	Potential use of safer injecting facilities among injection drug users in Vancouver's Downtown Eastside.	LR	2024-08-29	EXCLUDE	No substantive discussion of stigma
67	Traditional activities and general and mental health of adult Indigenous peoples living off-reserve in Canada.	LR	2024-08-29	EXCLUDE	No substantive discussion of stigma
68	Early childhood oral health promotion for First Nations and Métis communities and caregivers in Manitoba.	LR	2024-08-29	EXCLUDE	No substantive discussion of stigma
69	Disease patterns among Canadian aboriginal children. Study in a remote rural setting.	LR	2024-08-29	EXCLUDE	No substantive discussion of stigma
70	Bingo halls and smoking: perspectives of First Nations women.	LR	2024-08-29	EXCLUDE	No substantive discussion of stigma
71	Prevalence and determinants of asthma among aboriginal adolescents in Canada.	LR	2024-08-29	EXCLUDE	No substantive discussion of stigma
72	Exploring Nunavut Public Health System's Readiness to Implement Obesity Prevention Policies and Programs in the Canadian Arctic.	LR	2024-08-29	EXCLUDE	No substantive discussion of stigma
73	Conceptual understanding of social capital in a First Nations community: a social determinant of oral health in children.	LR	2024-08-29	EXCLUDE	No substantive discussion of stigma
74	Urban aboriginal understandings and experiences of tuberculosis in Montreal, Quebec, Canada.	LR	2024-08-29	EXCLUDE	No substantive discussion of stigma
75	Differences in Suicide-Related Twitter Content According to User Influence.	LR	2024-08-29	EXCLUDE	No substantive discussion of stigma
76	Housing as a determinant of Inuit mental health: associations between improved housing measures and decline in psychological distress after rehousing in Nunavut and Nunavik.	LR	2024-08-29	EXCLUDE	No substantive discussion of stigma
77	Obesity, adiposity, physical fitness and activity levels in Cree children.	LR	2024-08-29	EXCLUDE	No substantive discussion of stigma
78	Abuse of power in relationships and sexual health.	LR	2024-08-29	EXCLUDE	No substantive discussion of stigma
79	Trauma and suicide behaviour histories among a Canadian indigenous population: an empirical exploration of the potential role of Canada's residential school system.	LR	2024-08-29	EXCLUDE	No substantive discussion of stigma
80	Empowering health promotion: a holistic approach in preventing sexually transmitted infections among first nations and inuit adolescents in Canada.	LR	2024-08-29	EXCLUDE	No substantive discussion of stigma
81	Cardiovascular health in indigenous communities: successful programs.	LR	2024-08-29	EXCLUDE	No substantive discussion of stigma
82	Ethnic disparities in children's oral health: findings from a population-based survey of grade 1 and 2 schoolchildren in Alberta, Canada.	LR	2024-08-29	EXCLUDE	No substantive discussion of stigma
83	Physical Activity and Fitness of First Nations Youth in a Remote and Isolated Northern Ontario Community: A Needs Assessment.	LR	2024-08-29	EXCLUDE	No substantive discussion of stigma
84	Individual- and community-level determinants of Inuit youth mental wellness.	LR	2024-08-29	EXCLUDE	No substantive discussion of stigma
85	Food insecurity, vitamin D insufficiency and respiratory infections among Inuit children.	LR	2024-08-29	EXCLUDE	No substantive discussion of stigma
86	Nurturing Meaningful Intergenerational Social Engagements to Support Healthy Brain Aging for Anishinaabe Older Adults.	LR	2024-08-29	EXCLUDE	No substantive discussion of stigma
87	We're here too: child health information-seeking experiences and preferences of Red River Métis families - a qualitative study.	LR	2024-08-29	EXCLUDE	No substantive discussion of stigma
88	A qualitative study on the intersectional social determinants for indigenous people who become infected with HIV in their youth.	LR	2024-08-29	EXCLUDE	No substantive discussion of stigma
89	Do discrimination, residential school attendance and cultural disruption add to individual-level diabetes risk among Aboriginal people in Canada?.	LR	2024-08-29	EXCLUDE	No substantive discussion of stigma
90	Promoting Inuit health through a participatory whiteboard video.	LR	2024-08-29	EXCLUDE	No substantive discussion of stigma
91	Large pertussis outbreak in rural Canada: Lessons learned from Haida Gwaii.	LR	2024-08-29	EXCLUDE	No substantive discussion of stigma
92	Our health counts: population-based measures of urban Inuit health determinants, health status, and health care access.	LR	2024-08-29	EXCLUDE	No substantive discussion of stigma
93	Effectiveness of letters to Cape Breton women who have not had a recent Pap smear.	LR	2024-08-29	EXCLUDE	No substantive discussion of stigma
94	Caregiver knowledge and attitudes of preschool oral health and early childhood caries (ECC).	LR	2024-08-29	EXCLUDE	No substantive discussion of stigma
95	Early childhood caries in indigenous communities.	LR	2024-08-29	EXCLUDE	No substantive discussion of stigma
96	Otitis media: health and social consequences for aboriginal youth in Canada's north.	LR	2024-08-29	EXCLUDE	No substantive discussion of stigma
97	"We're Home Now": How a Rehousing Intervention Shapes the Mental Well-Being of Inuit Adults in Nunavut, Canada.	LR	2024-08-29	EXCLUDE	No substantive discussion of stigma
98	First Nations women's mental health: results from an Ontario survey.	LR	2024-08-29	EXCLUDE	No substantive discussion of stigma
99	Temporal and geographic shifts in urban and nonurban cocaine-related fatal overdoses in British Columbia, Canada.	LR	2024-08-29	EXCLUDE	No substantive discussion of stigma
100	Oral health inequalities between young Aboriginal and non-Aboriginal children living in Ontario, Canada.	LR	2024-08-29	EXCLUDE	No substantive discussion of stigma
101	Broken heart stories: understanding Aboriginal women's cardiac problems.	LR	2024-08-30	EXCLUDE	No substantive discussion of stigma
102	Exploration of Existing Integrated Mental Health and Addictions Care Services for Indigenous Peoples in Canada.	LR	2024-08-30	EXCLUDE	No substantive discussion of stigma
103	Sociodemographic characteristics of women with invasive cervical cancer in British Columbia, 2004-2013: a descriptive study.	LR	2024-08-30	EXCLUDE	No substantive discussion of stigma
104	Adverse childhood experiences and stress among oral health students: a descriptive correlational study.	LR	2024-08-30	EXCLUDE	No substantive discussion of stigma
105	Social support, material circumstance and health behaviour: influences on health in First Nation and Inuit communities of Canada.	LR	2024-08-30	EXCLUDE	No substantive discussion of stigma
106	Cultural adaptation of an appropriate tool for mental health among Kanien'keha:ka: a participatory action project based on the Growth and Empowerment Measure.	LR	2024-08-30	EXCLUDE	No substantive discussion of stigma
107	First Nation paths to well-being: lessons from the Poverty Action Research Project.	LR	2024-08-30	EXCLUDE	No substantive discussion of stigma
108	Climate change influences on environment as a determinant of Indigenous health: Relationships to place, sea ice, and health in an Inuit community.	LR	2024-08-30	EXCLUDE	No substantive discussion of stigma
109	Realizing Women Living with HIV's Reproductive Rights in the Era of ART: The Negative Impact of Non-consensual HIV Disclosure on Pregnancy Decisions Amongst Women Living with HIV in a Canadian Setting.	LR	2024-08-30	EXCLUDE	Participants were not Indigenous Peoples living in Canada (IPLiC), or the data collected from IPLiC was not separable from the data gathered from others.
110	Exploring why survival upon breast cancer diagnosis is poorer among First Nations women of Ontario compared to other Ontario women.	LR	2024-08-30	EXCLUDE	No substantive discussion of stigma
111	Colonialization: a health determinant for pregnant Dogrib women.	LR	2024-08-30	EXCLUDE	Article type was essay, commentary, position statement, or review--not primary research.
112	Psychiatric consultation in the eastern Canadian Arctic: III. Mental health issues in Inuit women in the eastern Arctic.	LR	2024-08-30	EXCLUDE	No substantive discussion of stigma
113	Planning Adolescent Mental Health Promotion Programming in Saskatoon.	LR	2024-08-30	EXCLUDE	No substantive discussion of stigma
114	Increasing incidence and prevalence of diabetes among the Status Aboriginal population in urban and rural Alberta, 1995-2006.	LR	2024-08-30	EXCLUDE	No substantive discussion of stigma
115	Prevalence and correlates of hypertension in a subarctic Indian population.	LR	2024-08-30	EXCLUDE	No substantive discussion of stigma
116	Mental Health Challenges Among First Nations Adolescents Living Off-Reserve in Ontario, Canada.	LR	2024-08-30	EXCLUDE	No substantive discussion of stigma
117	The Impact of Indigenous Youth Sharing Digital Stories About HIV Activism.	LR	2024-08-30	EXCLUDE	No substantive discussion of stigma
118	Youth perspectives on community health in Nunavik: a community-engaged photovoice project.	LR	2024-08-30	EXCLUDE	No substantive discussion of stigma
119	"Too much moving...there's always a reason": Understanding urban Aboriginal peoples' experiences of mobility and its impact on holistic health.	LR	2024-08-30	EXCLUDE	No substantive discussion of stigma
120	Exploring Métis health, spirituality and well-being: a patient-oriented community-based qualitative study with the Métis Nation of Alberta - Region 3.	LR	2024-08-30	EXCLUDE	No substantive discussion of stigma
121	Mind the Gap: What Factors Determine the Worse Health Status of Indigenous Women Relative to Men Living Off-Reserve in Canada?	LR	2024-08-30	EXCLUDE	No substantive discussion of stigma
122	Oral Health Status and Oral Health-Related Quality of Life of First Nations and Métis Children.	LR	2024-08-30	EXCLUDE	No substantive discussion of stigma
123	Relevance of the Aboriginal Children's Health and Well-being Measure Beyond Wiikwemkoong.	LR	2024-08-30	EXCLUDE	No substantive discussion of stigma
124	Prevalence and determinants of hypertension in the adult Inuit population of Nunavik (northern Quebec, Canada).	LR	2024-08-30	EXCLUDE	No substantive discussion of stigma
125	Impact of a diabetes prevention program on body size, physical activity, and diet among Kanien'keha:ka (Mohawk) children 6 to 11 years old: 8-year results from the Kahnawake Schools Diabetes Prevention Project.	RD	2024-08-30	EXCLUDE	No substantive discussion of stigma
126	Unmasking health determinants and health outcomes for urban First Nations using respondent-driven sampling.	RD	2024-08-30	EXCLUDE	No substantive discussion of stigma
127	The inter- and intragenerational impact of gestational diabetes on the epidemic of type 2 diabetes.	RD	2024-08-30	EXCLUDE	No substantive discussion of stigma
128	Does Social Context Matter? Income Inequality, Racialized Identity, and Health Among Canada's Aboriginal Peoples Using a Multilevel Approach.	RD	2024-08-30	EXCLUDE	No substantive discussion of stigma
129	"We're people of the snow:" Weather, climate change, and Inuit mental wellness.	RD	2024-08-30	EXCLUDE	No substantive discussion of stigma
130	Mental health among women and girls of diverse backgrounds in Canada before and during the COVID-19 pandemic: An intersectional analysis.	RD	2024-08-30	EXCLUDE	No substantive discussion of stigma
131	An examination of the social determinants of health as factors related to health, healing and prevention of foetal alcohol spectrum disorder in a northern context--the Brightening Our Home Fires Project, Northwest Territories, Canada.	RD	2024-08-30	EXCLUDE	No substantive discussion of stigma
132	Social Suffering: Indigenous Peoples' Experiences of Accessing Mental Health and Substance Use Services.	RD	2024-08-30	EXCLUDE	No substantive discussion of stigma
133	Exploring the Alberta Health Services COVID-19 provincial public health integrated outbreak prevention, preparedness, management, and response interventions to support congregate and communal living sites in Alberta.	RD	2024-08-30	EXCLUDE	No substantive discussion of stigma
134	Sociocultural factors in relation to mental health within the Inuit population of Nunavik.	RD	2024-08-30	EXCLUDE	No substantive discussion of stigma
135	Developing a land-based oral health promotion project with an Indigenous community in northern British Columbia, Canada.	RD	2024-08-30	EXCLUDE	No substantive discussion of stigma
136	From benzos to berries: treatment offered at an Aboriginal youth solvent abuse treatment centre relays the importance of culture.	RD	2024-08-30	EXCLUDE	No substantive discussion of stigma
137	Teenage pregnancy and long-term mental health outcomes among Indigenous women in Canada.	RD	2024-08-30	EXCLUDE	No substantive discussion of stigma
138	Development of an integrated diabetes prevention program with First Nations in Canada.	RD	2024-08-30	EXCLUDE	No substantive discussion of stigma
139	Development of an integrated diabetes prevention program with First Nations in Canada.	RD	2024-08-30	EXCLUDE	No substantive discussion of stigma
140	Sexual relationship power and intimate partner violence among sex workers with non-commercial intimate partners in a Canadian setting.	RD	2024-08-30	EXCLUDE	Participants’ experiences of stigma stemmed primarily from qualities other than their health condition.
141	Hospitalization for mental health related ambulatory care sensitive conditions: what are the trends for First Nations in British Columbia?.	RD	2024-08-30	EXCLUDE	No substantive discussion of stigma
142	Ethno-racial variations in mental health symptoms among sexually-active gay, bisexual, and other men who have sex with men in Vancouver, Canada: a longitudinal analysis.	RD	2024-08-30	EXCLUDE	No substantive discussion of stigma
143	Ethno-racial variations in mental health symptoms among sexually-active gay, bisexual, and other men who have sex with men in Vancouver, Canada: a longitudinal analysis.	RD	2024-08-30	EXCLUDE	No substantive discussion of stigma
144	Illicit and prescription drug problems among urban Aboriginal adults in Canada: the role of traditional culture in protection and resilience.	RD	2024-08-30	EXCLUDE	No substantive discussion of stigma
145	All my relations: understanding the experiences of Native Americans with disabilities.	RD	2024-08-30	EXCLUDE	Article type was essay, commentary, position statement, or review--not primary research.
146	Knowledge, attitudes, beliefs, and practices regarding breast and cervical cancer screening in selected ethnocultural groups in Northwestern Ontario.	RD	2024-08-30	EXCLUDE	No substantive discussion of stigma
147	The potential impact and cost-effectiveness of tobacco reduction strategies for tuberculosis prevention in Canadian Inuit communities.	RD	2024-08-30	EXCLUDE	No substantive discussion of stigma
148	Adapting and enhancing PAX Good Behavior Game for First Nations communities: a mixed-methods study protocol developed with Swampy Cree Tribal Council communities in Manitoba.	RD	2024-08-30	EXCLUDE	No substantive discussion of stigma
149	Ideals of counseling practice: Therapeutic insights from an Indigenous first nations-controlled treatment program.	RD	2024-08-30	EXCLUDE	No substantive discussion of stigma
150	Racism and Oral Health Outcomes among Pregnant Canadian Aboriginal Women.	RD	2024-08-30	EXCLUDE	No substantive discussion of stigma
151	Barriers to recovery in a First Nations community.	RD	2024-08-30	EXCLUDE	No substantive discussion of stigma
152	Youth Perspectives on Sexual Health Workshops: Informing Future Practice.	RD	2024-08-30	EXCLUDE	No substantive discussion of stigma
153	Variation in hepatitis C virus treatment uptake between Canadian centres in the era of direct-acting antivirals.	RD	2024-08-30	EXCLUDE	No substantive discussion of stigma
154	Prevalence of antenatal depression in women enrolled in an outreach program in Canada.	RD	2024-08-30	EXCLUDE	No substantive discussion of stigma
155	The perceptions of first nation participants in a community oral health initiative.	RD	2024-08-30	EXCLUDE	No substantive discussion of stigma
156	Engaging with communities to foster health: the experience of inner-city children and families with learning circles.	RD	2024-08-30	EXCLUDE	No substantive discussion of stigma
157	Connection to the land as a youth-identified social determinant of Indigenous Peoples' health.	RD	2024-08-30	EXCLUDE	No substantive discussion of stigma
158	Assessing service use for mental health by Indigenous populations in Australia, Canada, New Zealand and the United States of America: a rapid review of population surveys.	RD	2024-08-30	EXCLUDE	No substantive discussion of stigma
159	Psychiatric consultation in the eastern Canadian Arctic: II. Referral patterns, diagnoses and treatment.	RD	2024-08-30	EXCLUDE	No substantive discussion of stigma
160	"Below their notice": exploring women's subjective experiences of cancer system exclusion.	RD	2024-08-30	EXCLUDE	No substantive discussion of stigma
161	Cultural efficacy as a novel component of understanding linkages between culture and mental health in Indigenous communities.	RD	2024-08-30	EXCLUDE	No substantive discussion of stigma
162	First Nations and Métis peoples' access and equity challenges with early childhood oral health: a qualitative study.	RD	2024-08-30	EXCLUDE	No substantive discussion of stigma
163	The political ecology of health: perceptions of environment, economy, health and well-being among 'Namgis First Nation.	RD	2024-08-30	EXCLUDE	No substantive discussion of stigma
164	The impact of the sweat lodge ceremony on dimensions of well-being.	RD	2024-08-30	EXCLUDE	No substantive discussion of stigma
165	Preventing fetal alcohol spectrum disorder in Aboriginal communities: a methods development project.	RD	2024-08-30	EXCLUDE	No substantive discussion of stigma
166	Inuit family understandings of sexual health and relationships in Nunavut.	RD	2024-08-30	EXCLUDE	No substantive discussion of stigma
167	Mental health and substance use in an urban First Nations population in Hamilton, Ontario.	RD	2024-08-30	EXCLUDE	No substantive discussion of stigma
168	Culture, territories, and confidence in food: an anthropological view on health in the context of environmental pollution and socio-political tension.	RD	2024-08-30	EXCLUDE	No substantive discussion of stigma
169	Hepatitis C seroprevalence and risk behaviors in patients attending sexually transmitted disease clinics.	RD	2024-08-30	EXCLUDE	No substantive discussion of stigma
170	A national-level examination of First Nations peoples' mental health data: Predicting mental well-being from social determinants of health using the 2017 Aboriginal Peoples Survey.	RD	2024-08-30	EXCLUDE	No substantive discussion of stigma
171	Trends in Inuit health services utilisation in Manitoba: findings from the Qanuinngitsiarutiksait study.	RD	2024-08-30	EXCLUDE	No substantive discussion of stigma
172	Temperature and place associations with Inuit mental health in the context of climate change.	RD	2024-08-30	EXCLUDE	No substantive discussion of stigma
173	Health-related concerns of Canadian aboriginal people residing in urban areas.	RD	2024-08-30	EXCLUDE	No substantive discussion of stigma
174	Health-related concerns of Canadian aboriginal people residing in urban areas.	RD	2024-08-30	EXCLUDE	No substantive discussion of stigma
175	Parental attendance at a school dental program: its impact upon the dental behavior of the children.	RD	2024-08-30	EXCLUDE	No substantive discussion of stigma
176	Parental attendance at a school dental program: its impact upon the dental behavior of the children.	RD	2024-08-30	EXCLUDE	No substantive discussion of stigma
177	Parental attendance at a school dental program: its impact upon the dental behavior of the children.	RD	2024-08-30	EXCLUDE	No substantive discussion of stigma
178	Inequalities in Indigenous Oral Health: Findings from Australia, New Zealand, and Canada.	RD	2024-08-30	EXCLUDE	Participants were not Indigenous Peoples living in Canada (IPLiC), or the data collected from IPLiC was not separable from the data gathered from others.
179	Depression or resilience? A participatory study to identify an appropriate assessment tool with Kanien'keha (Mohawk) and Inuit in Quebec.	RD	2024-08-30	EXCLUDE	Article type was essay, commentary, position statement, or review--not primary research.
180	Parent-Child Separations and Mental Health among First Nations and Métis Peoples in Canada: Links to Intergenerational Residential School Attendance.	RD	2024-08-30	EXCLUDE	No substantive discussion of stigma
181	The Cedar Project: Using Indigenous-specific determinants of health to predict substance use among young pregnant-involved Indigenous women in Canada.	RD	2024-08-30	EXCLUDE	No substantive discussion of stigma
182	Caffeine intake and potential effect on health of a segment of northern Canadian indigenous people.	RD	2024-08-30	EXCLUDE	No substantive discussion of stigma
183	Social determinants associated with physical activity among Indigenous adults at the University of Saskatchewan.	RD	2024-08-30	EXCLUDE	No substantive discussion of stigma
184	Disparities amidst plenty: a health portrait of Indigenous peoples in circumpolar regions.	RD	2024-08-30	EXCLUDE	No substantive discussion of stigma
185	Public Health Messaging for Wildfire Smoke: Cast a Wide Net.	RD	2024-08-30	EXCLUDE	No substantive discussion of stigma
186	Two Years of Relationship-Focused Mentoring for First Nations, Métis, and Inuit Adolescents: Promoting Positive Mental Health.	RD	2024-08-30	EXCLUDE	No substantive discussion of stigma
187	Physical activity, physical fitness, and insulin and glucose concentrations in an isolated Native Canadian population experiencing rapid lifestyle change.	RD	2024-08-30	EXCLUDE	No substantive discussion of stigma
188	The Mental Health and Well-Being of Canadian Indigenous and Non-Indigenous Women Abused by Intimate Partners.	RD	2024-08-30	EXCLUDE	No substantive discussion of stigma
189	Racial discrimination, post-traumatic stress and prescription drug problems among Aboriginal Canadians.	RD	2024-08-30	EXCLUDE	No substantive discussion of stigma
190	Elevated Blood Pressure and Associations with Sodium Intake Among Multiethnic Youth in Edmonton, Canada: Findings from WHY ACT NOW.	RD	2024-08-30	EXCLUDE	No substantive discussion of stigma
191	Anishinabek sources of strength: Learning from First Nations people who have experienced mental health and substance use challenges.	RD	2024-08-30	EXCLUDE	No substantive discussion of stigma
192	The role of ethnicity in predicting diabetes risk at the population level.	RD	2024-08-30	EXCLUDE	No substantive discussion of stigma
193	Gender differences in the correlates of adolescents' cannabis use.	RD	2024-08-30	EXCLUDE	No substantive discussion of stigma
194	Housing and health among Inuit children.	RD	2024-08-30	EXCLUDE	No substantive discussion of stigma
195	Racial discrimination, post traumatic stress, and gambling problems among urban Aboriginal adults in Canada.	RD	2024-08-30	EXCLUDE	No substantive discussion of stigma
196	Chat room computer-mediated support on health issues for aboriginal women.	RD	2024-08-30	EXCLUDE	No substantive discussion of stigma
197	Overweight among children and adolescents in a Native Canadian community: prevalence and associated factors.	RD	2024-08-30	EXCLUDE	No substantive discussion of stigma
198	The impact of the COVID-19 pandemic on social determinants of health, mental health, and substance use among key populations affected by sexually transmitted and blood-borne infections in Canada.	RD	2024-08-30	EXCLUDE	No substantive discussion of stigma
199	The Culture is Prevention Project: Measuring Culture As a Social Determinant of Mental Health for Native/Indigenous Peoples.	RD	2024-08-30	EXCLUDE	No substantive discussion of stigma
200	Indigenous and non-Indigenous people experiencing homelessness and mental illness in two Canadian cities: A retrospective analysis and implications for culturally informed action.	RD	2024-08-30	EXCLUDE	No substantive discussion of stigma
201	Predictors of obesity among Métis children: socio-economic, behavioural and cultural factors.	RD	2024-08-30	EXCLUDE	No substantive discussion of stigma
202	Looking beyond the individual-The importance of accessing health and cultural services for Indigenous women in Thunder Bay, Ontario.	RD	2024-08-30	EXCLUDE	No substantive discussion of stigma
203	Cultural continuity and Inuit health in Arctic Canada.	RD	2024-08-30	EXCLUDE	No substantive discussion of stigma
204	Exploring Mental Health and Holistic Healing through the Life Stories of Indigenous Youth Who Have Experienced Homelessness.	RD	2024-08-30	EXCLUDE	No substantive discussion of stigma
205	Exploring Mental Health and Holistic Healing through the Life Stories of Indigenous Youth Who Have Experienced Homelessness.	RD	2024-08-30	EXCLUDE	No substantive discussion of stigma
206	Exploring Mental Health and Holistic Healing through the Life Stories of Indigenous Youth Who Have Experienced Homelessness.	RD	2024-08-30	EXCLUDE	No substantive discussion of stigma
207	Lifestyle variables, non-traditional cardiovascular risk factors, and the metabolic syndrome in an Aboriginal Canadian population.	RD	2024-08-30	EXCLUDE	No substantive discussion of stigma
208	Cultural connectedness protects mental health against the effect of historical trauma among Anishinabe young adults.	RD	2024-08-30	EXCLUDE	No substantive discussion of stigma
209	The wisdom of indigenous healers.	RD	2024-08-30	EXCLUDE	Article type was essay, commentary, position statement, or review--not primary research.
210	Social and structural violence and power relations in mitigating HIV risk of drug-using women in survival sex work.	RD	2024-08-30	EXCLUDE	No substantive discussion of stigma
211	Exploration of inter-jurisdictional TB programming and mobility in a Canadian First Nation community.	RD	2024-08-30	EXCLUDE	No substantive discussion of stigma
212	The Second National Canadian Homeless Youth Survey: Mental Health and Addiction Findings: La Deuxieme Enquete Nationale Aupres des Jeunes Sans Abri : Resultats en Matiere De Sante Mentale et de Toxicomanie.	RD	2024-08-31	EXCLUDE	No substantive discussion of stigma
213	Food deserts in Winnipeg, Canada: a novel method for measuring a complex and contested construct.	RD	2024-08-31	EXCLUDE	No substantive discussion of stigma
214	Social factors associated with self-reported changes in mental health symptoms among youth in the COVID-19 pandemic: a cross-sectional survey.	RD	2024-08-31	EXCLUDE	No substantive discussion of stigma
215	Cold, fitness and the exercise electrocardiogram. A 20 year longitudinal study of Canadian Inuit.	RD	2024-08-30	EXCLUDE	No substantive discussion of stigma
216	Perspectives on restoring health shared by Cree women, Alberta, Canada.	RD	2024-08-30	EXCLUDE	Participants’ experiences of stigma stemmed primarily from qualities other than their health condition.
217	Culturally Responsive Services as a Path to Equity in Mental Healthcare.	RD	2024-08-30	EXCLUDE	Article type was essay, commentary, position statement, or review--not primary research.
218	Cultural Connectedness and Its Relation to Mental Wellness for First Nations Youth.	RD	2024-08-30	EXCLUDE	No substantive discussion of stigma
219	Strategies for Supporting Smoking Cessation Among Indigenous Fathers: A Qualitative Participatory Study.	RD	2024-08-30	EXCLUDE	No substantive discussion of stigma
220	Measuring inequalities in COVID-19 vaccination uptake and intent: results from the Canadian Community Health Survey 2021.	RD	2024-08-30	EXCLUDE	No substantive discussion of stigma
221	Measuring inequalities in COVID-19 vaccination uptake and intent: results from the Canadian Community Health Survey 2021.	RD	2024-08-30	EXCLUDE	No substantive discussion of stigma
222	Evaluation of risk mitigation measures for people with substance use disorders to address the dual public health crises of COVID-19 and overdose in British Columbia: a mixed-method study protocol.	RD	2024-08-30	EXCLUDE	No substantive discussion of stigma
223	This is what's going to heal our kids': bringing the Sexy Health Carnival into Indigenous cultural gatherings.	RD	2024-08-30	EXCLUDE	Participants’ experiences of stigma stemmed primarily from qualities other than their health condition.
224	Understanding Social Determinants of First Nations Health Using a Four-Domain Model of Health and Wellness Based on the Medicine Wheel: Findings from a Community Survey in One First Nation.	RD	2024-08-30	EXCLUDE	No substantive discussion of stigma
225	Sexual inactivity and sexual satisfaction among women living with HIV in Canada in the context of growing social, legal and public health surveillance.	RD	2024-08-31	EXCLUDE	Participants were not Indigenous Peoples living in Canada (IPLiC), or the data collected from IPLiC was not separable from the data gathered from others.
226	COVID-19 and pandemic planning in the context of rural and remote homelessness.	LR	2024-08-31	EXCLUDE	No substantive discussion of stigma
227	Determinants of human papillomavirus infection among Inuit women of northern Quebec, Canada.	LR	2024-08-31	EXCLUDE	No substantive discussion of stigma
228	Sexual and drug-related vulnerabilities for HIV infection among women engaged in survival sex work in Vancouver, Canada.	LR	2024-08-31	EXCLUDE	No substantive discussion of stigma
229	Acute rheumatic fever in First Nations communities in northwestern Ontario: Social determinants of health "bite the heart".	LR	2024-08-31	EXCLUDE	No substantive discussion of stigma
230	Managing Matajoosh: determinants of first Nations' cancer care decisions.	LR	2024-08-31	EXCLUDE	No substantive discussion of stigma
231	Performance measurement of a Canadian provincial tuberculosis programme: Manitoba, 2008-2012.	LR	2024-08-31	EXCLUDE	No substantive discussion of stigma
232	Sexual health among female Aboriginal university students in the Maritime Provinces of Canada: risk behaviours and health services use.	LR	2024-08-31	EXCLUDE	No substantive discussion of stigma
233	Examining the associations between food worry and mental health during the early months of the COVID-19 pandemic in Canada.	LR	2024-08-31	EXCLUDE	No substantive discussion of stigma
234	Identification with ancestral culture is associated with fewer internalizing problems among older Naskapi adolescents.	LR	2024-08-31	EXCLUDE	No substantive discussion of stigma
235	"From this place and of this place:" climate change, sense of place, and health in Nunatsiavut, Canada.	LR	2024-08-31	EXCLUDE	No substantive discussion of stigma
236	Diabetes screening of children in a remote First Nations community on the west coast of Canada: challenges and solutions.	LR	2024-08-31	EXCLUDE	No substantive discussion of stigma
237	Two Row Wampum, Human Rights, and the Elimination of Tuberculosis from High-Incidence Indigenous Communities.	LR	2024-08-31	EXCLUDE	No substantive discussion of stigma
238	Social determinants of self-reported health for Canada's indigenous peoples: a public health approach.	LR	2024-08-31	EXCLUDE	No substantive discussion of stigma
239	Mapping the social determinants of substance use for pregnant-involved young Aboriginal women.	LR	2024-08-31	EXCLUDE	No substantive discussion of stigma
240	Inflammatory Arthritis Prevalence and Health Services Use in the First Nations and Non-First Nations Populations of Alberta, Canada.	LR	2024-08-31	EXCLUDE	No substantive discussion of stigma
241	The Prevalence of CKD in Rural Canadian Indigenous Peoples: Results From the First Nations Community Based Screening to Improve Kidney Health and Prevent Dialysis (FINISHED) Screen, Triage, and Treat Program	LR	2024-08-31	EXCLUDE	No substantive discussion of stigma
242	Gender differences in HIV and hepatitis C related vulnerabilities among aboriginal young people who use street drugs in two Canadian cities.	LR	2024-08-31	EXCLUDE	No substantive discussion of stigma
243	COVID-19 in a remote First Nations community in British Columbia, Canada: an outbreak report.	LR	2024-08-31	EXCLUDE	No substantive discussion of stigma
244	Protective factors for mental health and well-being in a changing climate: Perspectives from Inuit youth in Nunatsiavut, Labrador.	LR	2024-08-31	EXCLUDE	No substantive discussion of stigma
245	Sexual abuse, residential schooling and probable pathological gambling among Indigenous Peoples.	LR	2024-08-31	EXCLUDE	No substantive discussion of stigma
246	Human immunodeficiency virus prevention outcomes associated with arts-based sexual health workshop participation among Northern and Indigenous adolescents in the Northwest Territories, Canada.	LR	2024-08-31	EXCLUDE	No substantive discussion of stigma
247	Inuit women's stories of strength: informing Inuit community-based HIV and STI prevention and sexual health promotion programming.	LR	2024-08-31	EXCLUDE	No substantive discussion of stigma
248	Associations between household food insecurity and health outcomes in the Aboriginal population (excluding reserves).	LR	2024-08-31	EXCLUDE	No substantive discussion of stigma
249	Examining differences in diet quality between Canadian Indigenous and non-Indigenous adults: results from the 2004 and 2015 Canadian Community Health Survey Nutrition Surveys.	LR	2024-08-31	EXCLUDE	No substantive discussion of stigma
250	Increased influenza-related healthcare utilization by residents of an urban aboriginal community.	LR	2024-08-31	EXCLUDE	No substantive discussion of stigma
251	Reconceptualizing determinants of health: barriers to improving the health status of First Nations peoples.	LR	2024-08-31	EXCLUDE	No substantive discussion of stigma
252	Surviving, healing and moving forward: Journeys towards resilience among Canadian Cree adults.	LR	2024-08-31	EXCLUDE	No substantive discussion of stigma
253	Insights from Cowichan: A Hybrid Approach to Understanding Suicide in One First Nations' Collective.	LR	2024-08-31	EXCLUDE	No substantive discussion of stigma
254	Acculturation and loss of fitness in the Inuit: the preventive role of active leisure.	LR	2024-08-31	EXCLUDE	No substantive discussion of stigma
255	Exploring uptake of HIV/STI knowledge and safer sex-efficacy in an arts-based sexual health workshop among Northern and Indigenous adolescents in the Northwest Territories, Canada.	LR	2024-08-31	EXCLUDE	No substantive discussion of stigma
256	Sex work community participation in criminalized environments: a community-based cohort study of occupational health impacts in Vancouver, Canada: 2010-2019.	LR	2024-08-31	EXCLUDE	Participants’ experiences of stigma stemmed primarily from qualities other than their health condition.
257	Inuit women's attitudes and experiences towards cervical cancer and prevention strategies in Nunavik, Quebec.	LR	2024-08-31	EXCLUDE	No substantive discussion of stigma
258	Aboriginal peoples in complete mental health: A nationally-representative Canadian portrait of resilience and flourishing.	LR	2024-08-31	EXCLUDE	No substantive discussion of stigma
259	Oncogenic human papillomavirus infection and cervical lesions in aboriginal women of Nunavut, Canada.	LR	2024-08-31	EXCLUDE	No substantive discussion of stigma
260	Social determinants of health among residential areas with a high tuberculosis incidence in a remote Inuit community.	LR	2024-08-31	EXCLUDE	No substantive discussion of stigma
261	Applying interdisciplinary theory in the care of Aboriginal women's mental health.	LR	2024-08-31	EXCLUDE	No substantive discussion of stigma
262	Relocating to a new or pre-existing social housing unit: significant health improvements for Inuit adults in Nunavik and Nunavut.	LR	2024-08-31	EXCLUDE	No substantive discussion of stigma
263	Indigenous men's pathways to 'living the right kind of life and walking the right path' post incarceration in Canada: understanding the impacts of systemic oppression, and guidance for healing and (w)holistic sexual health.	LR	2024-08-31	EXCLUDE	No substantive discussion of stigma
264	Pathways between depression, substance use and multiple sex partners among Northern and Indigenous young women in the Northwest Territories, Canada: results from a cross-sectional survey.	LR	2024-08-31	EXCLUDE	No substantive discussion of stigma
265	The physical and mental health of Inuit children of teenage mothers.	LR	2024-08-31	EXCLUDE	No substantive discussion of stigma
266	Hepatitis C virus infection among First Nation and non-First Nation people in Manitoba, Canada: a public health laboratory study.	LR	2024-08-31	EXCLUDE	No substantive discussion of stigma
267	The use of puppetry for health promotion and suicide prevention among Mi'Kmaq youth.	LR	2024-08-31	EXCLUDE	No substantive discussion of stigma
268	Association between participation in the Families First Home Visiting programme and First Nations families' public health outcomes in Manitoba, Canada: a retrospective cohort study using linked administrative data.	LR	2024-08-31	EXCLUDE	No substantive discussion of stigma
269	The impact of a stress management intervention including cultural components on stress biomarker levels and mental health indicators among indigenous women.	LR	2024-08-31	EXCLUDE	No substantive discussion of stigma
270	The Gigii-Bapiimin Study: resilience and the impacts of COVID-19 on health and wellbeing of Indigenous people living with HIV in Manitoba and Saskatchewan.	LR	2024-08-31	EXCLUDE	No substantive discussion of stigma
271	Health consequences of child removal among Indigenous and non-Indigenous sex workers: Examining trajectories, mechanisms and resiliencies.	LR	2024-08-31	EXCLUDE	No substantive discussion of stigma
272	Spirituality and aboriginal mental health: an examination of the relationship between Aboriginal spirituality and mental health.	LR	2024-08-31	EXCLUDE	No substantive discussion of stigma
273	Mentoring Relationships and the Mental Health of Aboriginal Youth in Canada.	LR	2024-08-31	EXCLUDE	No substantive discussion of stigma
274	Geographic analysis of diabetes prevalence in an urban area.	LR	2024-08-31	EXCLUDE	No substantive discussion of stigma
275	Risk of tuberculosis in children from smear-negative source cases.	LR	2024-08-31	EXCLUDE	No substantive discussion of stigma
276	Associations among the food environment, diet quality and weight status in Cree children in Quebec.	LR	2024-08-31	EXCLUDE	No substantive discussion of stigma
277	Health-related quality-of-life and receipt of women-centered HIV care among women living with HIV in Canada.	LR	2024-08-31	EXCLUDE	No substantive discussion of stigma
278	A comparison of socioeconomic status and mental health among inner-city Aboriginal and non-Aboriginal women.	LR	2024-08-31	EXCLUDE	No substantive discussion of stigma
279	Promoting resilience and wellbeing through an outdoor intervention designed for Aboriginal adolescents.	LR	2024-08-31	EXCLUDE	No substantive discussion of stigma
280	Canada's residential school system: measuring the intergenerational impact of familial attendance on health and mental health outcomes.	LR	2024-08-31	EXCLUDE	No substantive discussion of stigma
281	Centering equity and lived experience: implementing a community-based research grant on cannabis and mental health.	LR	2024-08-31	EXCLUDE	No substantive discussion of stigma
282	Analysis of the Implementation, User Perspectives, and Feedback From a Mobile Health Intervention for Individuals Living With Hypertension (DREAM-GLOBAL): Mixed Methods Study.	LR	2024-08-31	EXCLUDE	No substantive discussion of stigma
283	Variation by body mass index and age in waist-to-hip ratio associations with glycemic status in an aboriginal population at risk for type 2 diabetes in British Columbia, Canada.	LR	2024-08-31	EXCLUDE	No substantive discussion of stigma
284	Meningitis in the central Arctic: a 4-year experience.	LR	2024-08-31	EXCLUDE	No substantive discussion of stigma
285	Factors that impact access to ongoing health care for First Nation children with a chronic condition.	LR	2024-08-31	EXCLUDE	No substantive discussion of stigma
286	Aging, Health and Place from the Perspective of Elders in an Inuit Community.	LR	2024-08-31	EXCLUDE	No substantive discussion of stigma
287	Community-randomised controlled trial embedded in the Anishinaabek Cervical Cancer Screening Study: human papillomavirus self-sampling versus Papanicolaou cytology.	LR	2024-08-31	EXCLUDE	No substantive discussion of stigma
288	Prevalence estimates of overweight and obesity in Cree preschool children in northern Quebec according to international and US reference criteria.	LR	2024-08-31	EXCLUDE	No substantive discussion of stigma
289	Evaluating the strengths and challenges of PAX dream makers approach to mental health promotion: perspectives of youth and community members in indigenous communities in Manitoba, Canada.	LR	2024-08-31	EXCLUDE	No substantive discussion of stigma
290	The Intersectional Impact of Cost-Related Non-Adherence and Depression: A Cross-Sectional Analysis of the Canadian Community Health Survey by Sex, Race, and Indigeneity.	LR	2024-08-31	EXCLUDE	No substantive discussion of stigma
291	Public health restrictions, directives, and measures in Arctic countries in the first year of the COVID-19 pandemic.	LR	2024-08-31	EXCLUDE	No substantive discussion of stigma
292	"You need to know where we're coming from": Canadian Aboriginal women's perspectives on culturally appropriate HIV counseling and testing.	LR	2024-08-31	EXCLUDE	No substantive discussion of stigma
293	Staying healthy "under the sheets": Inuit youth experiences of access to sexual and reproductive health and rights in Arviat, Nunavut, Canada.	LR	2024-08-31	INCLUDE	No substantive discussion of stigma
294	A Feasibility Trial of Mental Health First Aid First Nations: Acceptability, Cultural Adaptation, and Preliminary Outcomes.	LR	2024-08-31	EXCLUDE	No substantive discussion of stigma
295	Access and engagement in HIV care among a national cohort of women living with HIV in Canada.	LR	2024-08-31	EXCLUDE	No substantive discussion of stigma
296	Untangling racism: Stress reactions in response to variations of racism against Black Canadians	LR	2024-08-31	EXCLUDE	Duplicate from another database
297	Addressing HIV-Related Intersectional Stigma and Discrimination to Improve Public Health Outcomes: An AJPH Supplement	LR	2024-09-02	EXCLUDE	Article type was essay, commentary, position statement, or review--not primary research.
298	Study Protocol: The Arctic Childhood Study: a Study of Violence and Health in Indigenous Sámi and Non-Sámi Children and Youth in Arctic Norway—a Mixed Methods Cohort Study Design	LR	2024-09-02	EXCLUDE	No substantive discussion of stigma
299	Exploring Mental Health and Holistic Healing through the Life Stories of Indigenous Youth Who Have Experienced Homelessness	LR	2024-09-02	EXCLUDE	Participants’ experiences of stigma stemmed primarily from qualities other than their health condition.
300	Chronic pain experience and health inequities during the COVID-19 pandemic in Canada: qualitative findings from the chronic pain & COVID-19 pan-Canadian study	LR	2024-09-02	EXCLUDE	No substantive discussion of stigma
301	The Importance of Culture in Alcohol Care Listening to First Nations staff in Australian Aboriginal Community Controlled Health Services	LR	2024-09-02	EXCLUDE	Participants were not Indigenous Peoples living in Canada (IPLiC), or the data collected from IPLiC was not separable from the data gathered from others.
302	"Land is everything, land is us": Exploring the connections between climate change, land, and health in Fort William First Nation.	LR	2024-09-16	EXCLUDE	No substantive discussion of stigma
303	Experience and representations of health and social services in a community of Nunavik.	LR	2024-09-16	EXCLUDE	No substantive discussion of stigma
304	Equally inequitable? A cross-national comparative study of racial health inequalities in the United States and Canada.	LR	2024-09-16	EXCLUDE	Participants’ experiences of stigma stemmed primarily from qualities other than their health condition.
305	The Minderoo-Monaco Commission on Plastics and Human Health.	LR	2024-09-16	EXCLUDE	No substantive discussion of stigma
306	Predictors of self-rated oral health in Canadian Indigenous adults.	LR	2024-09-16	EXCLUDE	No substantive discussion of stigma
307	Cultural efficacy as a novel component of understanding linkages between culture and mental health in Indigenous communities.	LR	2024-09-16	EXCLUDE	No substantive discussion of stigma
308	Primary Mental Health Care in the Family Health Team Setting: Tracking Patient Care from Referral to Outcome.	LR	2024-09-16	EXCLUDE	No substantive discussion of stigma
309	Evaluation of a Novel Approach to Health-Care Delivery: The Inclusion of an Indigenous Knowledge Keeper and Art Therapy in a Youth Onset Type 2 Diabetes Clinic	LR	2024-09-16	EXCLUDE	No substantive discussion of stigma
310	Factors influencing mental health providers’ intention to use telepsychotherapy in First Nations communities.	LR	2024-09-16	EXCLUDE	Participants were not Indigenous Peoples living in Canada (IPLiC), or the data collected from IPLiC was not separable from the data gathered from others.
311	The discredited medical subject in health policy and practice: Carrier First Nation Women in Northern British Columbia...Leslie Grant Timmins	LR	2024-09-16	EXCLUDE	Article type was essay, commentary, position statement, or review--not primary research.
312	Trends and Correlates of Cigarette Smoking and Its Impacts on Health-Related Quality of Life Among People Living with HIV: Findings from the Ontario HIV Treatment Network Cohort Study, 2008-2014.	LR	2024-09-16	EXCLUDE	No substantive discussion of stigma
313	Critical ethnography of outreach nurses– perceptions of the clinical issues associated with social disaffiliation and stigma.	LR	2024-09-16	EXCLUDE	Participants were not Indigenous Peoples living in Canada (IPLiC), or the data collected from IPLiC was not separable from the data gathered from others.
314	Examining differences in diet quality between Canadian Indigenous and non-Indigenous adults: results from the 2004 and 2015 Canadian Community Health Survey Nutrition Surveys.	LR	2024-09-16	EXCLUDE	No substantive discussion of stigma
315	Poverty in Lesbian, Gay, Bisexual, Transgender, Queer, Two-Spirit, and Other Sexual and Gender Minority (LGBTQ2S+) Communities in Canada: Implications for Social Work Practice.	LR	2024-09-16	EXCLUDE	Article type was essay, commentary, position statement, or review--not primary research.
316	Nursing practice, continuity of care, and maternal-infant health outcomes in a remote First Nations community.	LR	2024-09-16	EXCLUDE	Participants were not Indigenous Peoples living in Canada (IPLiC), or the data collected from IPLiC was not separable from the data gathered from others.
317	Remote Midwifery in Nunavik, Québec, Canada: Outcomes of Perinatal Care for the Inuulitsivik Health Centre, 2000-2007.	LR	2024-09-16	EXCLUDE	No substantive discussion of stigma
318	Bodies positive...mental health needs of lesbians and gay men	LR	2024-09-16	EXCLUDE	Article type was essay, commentary, position statement, or review--not primary research.
319	Implementing Indigenous community control in health care: lessons from Canada.	LR	2024-09-16	EXCLUDE	No substantive discussion of stigma
320	Health care encounters involving First Nations women and nurses.	LR	2024-09-16	EXCLUDE	No substantive discussion of stigma
321	Maximizing effectiveness of renal health education: experiences of developing and implementing a needs assessment tool within the Manitoba Renal Program.	LR	2024-09-16	EXCLUDE	No substantive discussion of stigma
322	Reframing Narratives of Aboriginal Health Inequity.	LR	2024-09-16	EXCLUDE	Article type was essay, commentary, position statement, or review--not primary research.
323	Advancing Excellence in Community Health Nursing Through Evidence-Based National Standards of Practice.	LR	2024-09-16	EXCLUDE	Article type was essay, commentary, position statement, or review--not primary research.
324	Making space for Indigenous knowledge in Canadian health librarianship : a literature review and recommendations.	LR	2024-09-16	EXCLUDE	Article type was essay, commentary, position statement, or review--not primary research.
325	Leadership Competencies for Designing and Implementing Integrated Health and Social Care Systems.	LR	2024-09-16	EXCLUDE	No substantive discussion of stigma
326	Primary Care for Underserved Populations: Navigating Policy to Incorporate Occupational Therapy Into Federally Qualified Health Centers.	LR	2024-09-16	EXCLUDE	Article type was essay, commentary, position statement, or review--not primary research.
327	"Sewing Is Part of Our Tradition": A Case Study of Sewing as a Strategy for Arts-Based Inquiry in Health Research With Inuit Women.	LR	2024-09-16	EXCLUDE	No substantive discussion of stigma
328	Beyond Mortality: The Social and Health Impacts of COVID-19 among Older (55+) BIPOC and LGBT Respondents in a Canada-Wide Survey.	RD	2024-09-17	EXCLUDE	No substantive discussion of stigma
329	Diffusion of Personal Health Information Services: Self-Determining and Empowering Practices for Manitoba Inuit.	RD	2024-09-17	EXCLUDE	Participants were not Indigenous Peoples living in Canada (IPLiC), or the data collected from IPLiC was not separable from the data gathered from others.
330	Closing the Mental Health Gap: The Long and Winding Road?	RD	2024-09-17	EXCLUDE	Article type was essay, commentary, position statement, or review--not primary research.
331	The Gigii-Bapiimin Study: resilience and the impacts of COVID-19 on health and wellbeing of Indigenous people living with HIV in Manitoba and Saskatchewan.	RD	2024-09-17	EXCLUDE	Duplicate from another database
332	Utilization of health care services by immigrants and other ethnic/cultural groups in Ontario.	RD	2024-09-17	EXCLUDE	Article type was essay, commentary, position statement, or review--not primary research.
333	Mind the Gap: What Factors Determine the Worse Health Status of Indigenous Women Relative to Men Living Off-Reserve in Canada?	RD	2024-09-17	EXCLUDE	Duplicate from another database
334	Advances in the Research and Development of Natural Health Products as Main Stream Cancer Therapeutics.	RD	2024-09-17	EXCLUDE	No substantive discussion of stigma
335	Mental health experiences of young gay, bisexual, transgender, two-spirit, queer, and non-binary people in Canada.	RD	2024-09-17	EXCLUDE	No substantive discussion of stigma
336	Hearing loss prevalence and hearing health among school-aged children in the Canadian Arctic.	RD	2024-09-17	EXCLUDE	No substantive discussion of stigma
337	In-vitro evaluation of the anti-diabetic potential of plants identified through an ethnobotanical survey of the Cree Nation of Mistissini in Northern Quebec	RD	2024-09-17	EXCLUDE	No substantive discussion of stigma
338	Mental health and substance use in an urban First Nations population in Hamilton, Ontario.	RD	2024-09-17	EXCLUDE	No substantive discussion of stigma
339	Moving toward holistic wellness, empowerment and self-determination for Indigenous peoples in Canada: Can traditional Indigenous health care practices increase ownership over health and health care decisions?	RD	2024-09-17	EXCLUDE	No substantive discussion of stigma
340	Chronic Health Conditions Among Incoming Canadian Federally Sentenced Women.	RD	2024-09-17	EXCLUDE	No substantive discussion of stigma
341	Development of radio dramas for health communication pilot intervention in Canadian Inuit communities.	RD	2024-09-17	EXCLUDE	No substantive discussion of stigma
342	The Story Moved Me, But Will It Move Health Care Forward?	RD	2024-09-17	EXCLUDE	No substantive discussion of stigma
343	Oshkibiimaates Wiidoogakewin: A Partnership between Matawa First Nations Management and St. Joseph's Care Group.	RD	2024-09-17	EXCLUDE	Article type was essay, commentary, position statement, or review--not primary research.
344	Advancing health equity for Indigenous peoples in Canada: development of a patient complexity assessment framework.	RD	2024-09-17	EXCLUDE	Article type was essay, commentary, position statement, or review--not primary research.
345	Four Directions Community Health Centre provides unique services.	RD	2024-09-17	EXCLUDE	Article type was essay, commentary, position statement, or review--not primary research.
346	LINKING LEARNERS FOR LIFE WHERE THEY LIVE (L4): DEVELOPING A GLOBAL HEALTH INITIATIVE FOR STUDENT ENGAGEMENT.	RD	2024-09-17	EXCLUDE	No substantive discussion of stigma
347	Educational content related to postcolonialism and indigenous health inequities recommended for all rehabilitation students in Canada: a qualitative study.	RD	2024-09-17	EXCLUDE	No substantive discussion of stigma
348	Mental health comorbidity is common in children with type 2 diabetes.	RD	2024-09-17	EXCLUDE	No substantive discussion of stigma
349	STORIES from the WINTER CAMP: INDIGENOUS WAYS OF CREATING HEALTH, WELLNESS, AND HAPPINESS.	RD	2024-09-17	EXCLUDE	Article type was essay, commentary, position statement, or review--not primary research.
350	The Link Between Difficulty in Accessing Health Care and Health Status in a Canadian Context.	RD	2024-09-17	EXCLUDE	Article type was essay, commentary, position statement, or review--not primary research.
351	Reproductive justice in patient care: tackling systemic racism and health inequities in sexual and reproductive health and rights in Canada.	RD	2024-09-17	EXCLUDE	Article type was essay, commentary, position statement, or review--not primary research.
352	Nurses, Nursing Associations, and Health Systems Evolution in Canada.	RD	2024-09-17	EXCLUDE	Article type was essay, commentary, position statement, or review--not primary research.
353	Being and Becoming a Helper: Illness Disclosure and Identity Transformations among Indigenous People Living With HIV or AIDS in Saskatoon, Saskatchewan.	RD	2024-09-17	EXCLUDE	Duplicate from another database
354	Can you be a peer if you don't share the same health or social conditions? A qualitative study on peer integration in a primary care setting.	RD	2024-09-17	EXCLUDE	No substantive discussion of stigma
355	Facilitating Access to Care for Children With Complex Health Needs Through Low-Barrier Place-Based Intake Processes: Lessons From the RICHER Social Pediatric Model.	RD	2024-09-17	EXCLUDE	No substantive discussion of stigma
356	Human immunodeficiency virus prevention outcomes associated with arts-based sexual health workshop participation among Northern and Indigenous adolescents in the Northwest Territories, Canada.	RD	2024-09-17	EXCLUDE	No substantive discussion of stigma
357	Evaluating Facilitators' Experience Delivering a Stress-Reducing Intervention for Indigenous Women with and without HIV.	RD	2024-09-17	EXCLUDE	No substantive discussion of stigma
358	Why and how is photovoice used as a decolonising method for health research with Indigenous communities in the United States and Canada? A scoping review.	RD	2024-09-17	EXCLUDE	Article type was essay, commentary, position statement, or review--not primary research.
359	Family Separation and Maternal Self-rated Health: Evidence from a Prospective Cohort of Marginalized Mothers in a Canadian Setting.	RD	2024-09-17	EXCLUDE	No substantive discussion of stigma
360	Manitoba First Nation peoples' use of hospital-based mental health services: trends and solutions.	RD	2024-09-17	EXCLUDE	No substantive discussion of stigma
361	Social Determinants of Health and Retention in HIV Care Among Recently Incarcerated Women Living with HIV in Canada.	RD	2024-09-17	EXCLUDE	Participants were not Indigenous Peoples living in Canada (IPLiC), or the data collected from IPLiC was not separable from the data gathered from others.
362	Interrogating play as a strategy to foster child health equity and counteract racism and racialization.	RD	2024-09-17	EXCLUDE	Article type was essay, commentary, position statement, or review--not primary research.
363	Impact of Maternal Health Behaviours and Social Conditions on Infant Diet at Age 1-Year: Results from a Prospective Indigenous Birth Cohort in Ontario, Canada.	RD	2024-09-17	EXCLUDE	No substantive discussion of stigma
364	A new rural health project: practice issues and challenges.	RD	2024-09-17	EXCLUDE	Article type was essay, commentary, position statement, or review--not primary research.
365	The Politics of Diversity: Pluralism, Multiculturalism and Mental Health.	RD	2024-09-17	EXCLUDE	Article type was essay, commentary, position statement, or review--not primary research.
366	Community Health Nurses' Spirituality Shapes Their Practice Working With Indigenous Communities in British Columbia, Canada.	RD	2024-09-17	EXCLUDE	Article type was essay, commentary, position statement, or review--not primary research.
367	Aeromedical retrievals as a measure of potentially preventable hospitalisations and cost comparison with provision of GP-led primary health care in a remote Aboriginal community.	RD	2024-09-17	EXCLUDE	Article type was essay, commentary, position statement, or review--not primary research.
368	Closing the Gap in Indigenous health outcomes.	RD	2024-09-17	EXCLUDE	Article type was essay, commentary, position statement, or review--not primary research.
369	Exploring Nunavut Public Health System's Readiness to Implement Obesity Prevention Policies and Programs in the Canadian Arctic.	RD	2024-09-17	EXCLUDE	Article type was essay, commentary, position statement, or review--not primary research.
370	Social Support and Thriving Health: A New Approach to Understanding the Health of Indigenous Canadians.	RD	2024-09-17	EXCLUDE	No substantive discussion of stigma
371	Health Canada Aboriginal Nursing Initiative (update)	RD	2024-09-17	EXCLUDE	Article type was essay, commentary, position statement, or review--not primary research.
372	Enhancing Indigenous Health Promotion Research Through Two-Eyed Seeing: A Hermeneutic Relational Process.	RD	2024-09-17	EXCLUDE	No substantive discussion of stigma
373	Indigenous Diabetic Foot-Related Lower Extremity Amputations: Integrating Traditional Indigenous and Western Health Models for Improved Outcomes.	RD	2024-09-17	EXCLUDE	Article type was essay, commentary, position statement, or review--not primary research.
374	Unique approaches in public health.	RD	2024-09-17	EXCLUDE	Article type was essay, commentary, position statement, or review--not primary research.
375	How HIV-Positive Aboriginal Women (PAW) Talk About Their Mothering Experiences With Child and Family Services in Ontario.	RD	2024-09-17	EXCLUDE	Article type was essay, commentary, position statement, or review--not primary research.
376	Ascribed health and wellness, Atikowisi mimýw-ayawin, to achieved health and wellness, Kaskitmaasowin miyw-aýawin: shifting the paradigm.	RD	2024-09-17	EXCLUDE	No substantive discussion of stigma
377	Community Care for People with Complex Care Needs: Bridging the Gap between Health and Social Care.	RD	2024-09-17	EXCLUDE	No substantive discussion of stigma
378	Identifying Relevant Content to Inform a Comprehensive Indigenous Health Curriculum: A Scoping Review.	RD	2024-09-17	EXCLUDE	Article type was essay, commentary, position statement, or review--not primary research.
379	Caribou and ketchup -- health implications of modern life with Eskimos.	RD	2024-09-17	EXCLUDE	Article type was essay, commentary, position statement, or review--not primary research.
380	Moving Beyond Ignorance and Epistemic Violence: Indigenous Health Nurses' Response to Systems Transformation.	RD	2024-09-17	EXCLUDE	Article type was essay, commentary, position statement, or review--not primary research.
381	Role of Indigenous health workers in the delivery of comprehensive primary health care in Canada, Australia, and New Zealand: a scoping review protocol.	RD	2024-09-17	EXCLUDE	Article type was essay, commentary, position statement, or review--not primary research.
382	The impact of validated, online health education resources on patient and community members’ satisfaction and health behaviour.	RD	2024-09-17	EXCLUDE	No substantive discussion of stigma
383	Evaluation of the Gippsland Regional Indigenous Hearing Health Program -- January to October 2002.	RD	2024-09-17	EXCLUDE	No substantive discussion of stigma
384	Newspaper portrayal of mental illness in England, Canada, Portugal, Spain and Japan.	RD	2024-09-17	EXCLUDE	Article type was essay, commentary, position statement, or review--not primary research.
385	CARNA secures grant to support indigenous health.	RD	2024-09-17	EXCLUDE	Article type was essay, commentary, position statement, or review--not primary research.
386	Feeling the heat: women's health in a changing climate.	RD	2024-09-17	EXCLUDE	Duplicate from another database
387	A call for action that cannot go to voicemail: Research activism to urgently improve Indigenous perinatal health and wellbeing.	RD	2024-09-17	EXCLUDE	No substantive discussion of stigma
388	Introducing a space for dialogue: aboriginal peoples health and occupational therapy in Canada.	RD	2024-09-17	EXCLUDE	Article type was essay, commentary, position statement, or review--not primary research.
389	Marginalized voices from Vancouver's Downtown Eastside: Aboriginal women speak about their health care experiences.	RD	2024-09-17	EXCLUDE	No substantive discussion of stigma
390	Appendix 2 -- FNIHB nursing services...First Nations and Inuit Health Branch	RD	2024-09-17	EXCLUDE	Article type was essay, commentary, position statement, or review--not primary research.
391	Exploring uptake of HIV/STI knowledge and safer sex-efficacy in an arts-based sexual health workshop among Northern and Indigenous adolescents in the Northwest Territories, Canada.	RD	2024-09-17	EXCLUDE	No substantive discussion of stigma
392	An Evaluation of an Experiential Learning Program in Global and Indigenous Health: The University of Manitoba's Queen Elizabeth II Diamond Jubilee Scholarship Program.	RD	2024-09-17	EXCLUDE	No substantive discussion of stigma
393	Development of transcultural mental health education by the Victorian Transcultural Psychiatry unit.	RD	2024-09-17	EXCLUDE	Article type was essay, commentary, position statement, or review--not primary research.
394	INDIGENOUS WOC HEALTH.	RD	2024-09-17	EXCLUDE	No substantive discussion of stigma
395	Mental Health Challenges Among First Nations Adolescents Living Off-Reserve in Ontario, Canada.	RD	2024-09-17	EXCLUDE	Article type was essay, commentary, position statement, or review--not primary research.
396	Mental health in aboriginal communities.	RD	2024-09-17	EXCLUDE	Article type was essay, commentary, position statement, or review--not primary research.
397	Do-It-Yourself and Commercial Automated Insulin Delivery Systems in Type 1 Diabetes: An Uncertain Area for Canadian Health-care Providers.	RD	2024-09-17	EXCLUDE	No substantive discussion of stigma
398	ICIRAS: Research and reconciliation with indigenous peoples in rural health journals.	RD	2024-09-17	EXCLUDE	No substantive discussion of stigma
399	Ethnicity, socioeconomic status, and eating disorder symptomatology in Canada: implications for mental health care.	RD	2024-09-17	EXCLUDE	Participants were not Indigenous Peoples living in Canada (IPLiC), or the data collected from IPLiC was not separable from the data gathered from others.
400	Mobile primary health care clinics for Indigenous populations in Australia, Canada, New Zealand and the United States: a systematic scoping review.	RD	2024-09-17	EXCLUDE	Article type was essay, commentary, position statement, or review--not primary research.
401	Focus. Indigenous health: reaching out in indigenous health.	RD	2024-09-17	EXCLUDE	No substantive discussion of stigma
402	Nurses to know -- Connie Lee, RN(NP): turning a vision into reality -- primary health care in action.	RD	2024-09-17	EXCLUDE	Article type was essay, commentary, position statement, or review--not primary research.
403	Health ethics and Indigenous ethnocide.	RD	2024-09-17	EXCLUDE	Article type was essay, commentary, position statement, or review--not primary research.
404	“From this place and of this place:” Climate change, sense of place, and health in Nunatsiavut, Canada.	RD	2024-09-17	EXCLUDE	No substantive discussion of stigma
405	Exploring Sense of Purpose and Conscientiousness as Correlates to Health and Well-Being With Indigenous and Low Socioeconomic Communities on Coast Salish Territories, Vancouver, Canada.	RD	2024-09-17	EXCLUDE	Article type was essay, commentary, position statement, or review--not primary research.
406	TIME TO TREAT THE CLIMATE AND NATURE CRISIS AS ONE INDIVISIBLE GLOBAL HEALTH EMERGENCY.	RD	2024-09-17	EXCLUDE	Article type was essay, commentary, position statement, or review--not primary research.
407	Academic health sciences libraries' outreach and engagement with North American Indigenous communities: a scoping review.	RD	2024-09-17	EXCLUDE	Article type was essay, commentary, position statement, or review--not primary research.
408	How Marginalized Young People Access, Engage With, and Navigate Health-Care Systems in the Digital Age: Systematic Review.	RD	2024-09-17	EXCLUDE	Article type was essay, commentary, position statement, or review--not primary research.
409	Dental care use in Ontario: the Canadian community health survey (CCHS).	RD	2024-09-17	EXCLUDE	Participants were not Indigenous Peoples living in Canada (IPLiC), or the data collected from IPLiC was not separable from the data gathered from others.
410	Ethnic disparities in children's oral health: findings from a population-based survey of grade 1 and 2 schoolchildren in Alberta, Canada.	RD	2024-09-17	EXCLUDE	No substantive discussion of stigma
411	Wellbeing and mental health interventions for Indigenous children and youth: A systematic scoping review.	RD	2024-09-17	EXCLUDE	Article type was essay, commentary, position statement, or review--not primary research.
412	If only they had accessed the data: Governmental failure to monitor pulp mill impacts on human health in Pictou Landing First Nation.	RD	2024-09-17	EXCLUDE	No substantive discussion of stigma
413	Innovating for Transformation in First Nations Health Using Community-Based Participatory Research.	RD	2024-09-17	EXCLUDE	Article type was essay, commentary, position statement, or review--not primary research.
414	Promoting Slhánay̓ Sḵwálwen (Indigenous Women's Heart Health): Findings From Sharing Circles With Squamish Nation.	RD	2024-09-17	EXCLUDE	No substantive discussion of stigma
415	An environmental scan of mental health services for indigenous youth in Canada.	RD	2024-09-17	EXCLUDE	Article type was essay, commentary, position statement, or review--not primary research.
416	Guiding Principles for Writing About Immigrants and Immigrant Health.	RD	2024-09-17	EXCLUDE	Participants were not Indigenous Peoples living in Canada (IPLiC), or the data collected from IPLiC was not separable from the data gathered from others.
417	“Symptoms of something all around us”: Mental health, Inuit culture, and criminal justice in Arctic communities in Nunavut, Canada.	RD	2024-09-17	EXCLUDE	Duplicate from another database
418	Relevance of the Aboriginal Children's Health and Well-being Measure Beyond Wiikwemkoong.	RD	2024-09-17	EXCLUDE	No substantive discussion of stigma
419	Research corner. Demystifying the application of primary health care principles in a research project.	RD	2024-09-17	EXCLUDE	Article type was essay, commentary, position statement, or review--not primary research.
420	Liver health events: an indigenous community-led model to enhance HCV screening and linkage to care.	RD	2024-09-17	EXCLUDE	No substantive discussion of stigma
421	Efficacy of a 3-hour Aboriginal health teaching in the medical curriculum: Are we changing student knowledge and attitudes?	RD	2024-09-17	EXCLUDE	Participants were not Indigenous Peoples living in Canada (IPLiC), or the data collected from IPLiC was not separable from the data gathered from others.
422	The politest form of racism: sexual and reproductive health and rights paradigm in Canada.	RD	2024-09-17	EXCLUDE	Article type was essay, commentary, position statement, or review--not primary research.
423	Settler allies are made, not self-proclaimed: Unsettling conversations for non-Indigenous researchers and educators involved in Indigenous health.	RD	2024-09-17	EXCLUDE	No substantive discussion of stigma
424	NNVAWI Abstracts...Nursing Network on Violence Against Women International Conference, June 30 to 02 July 2020, Sweden.	RD	2024-09-17	EXCLUDE	Participants were not Indigenous Peoples living in Canada (IPLiC), or the data collected from IPLiC was not separable from the data gathered from others.
425	Dietary Adequacy among Multi-Ethnic Urban Youth in Edmonton: Findings from the Wellness and Health in Youth – Aboriginal and All Communities in Transition NOW (WHY ACT NOW) Project.	RD	2024-09-17	EXCLUDE	No substantive discussion of stigma
426	Inequity and disparity in oral health -- part I: a review of oral health status measures.	RD	2024-09-17	EXCLUDE	Article type was essay, commentary, position statement, or review--not primary research.
427	The time has come to fix the Non-Insured Health Benefits (NIHB) program.	RD	2024-09-17	EXCLUDE	Article type was essay, commentary, position statement, or review--not primary research.
428	Scoping Review of Racial and Ethnic Representation of Participants in Mental Health Research Conducted in the Perinatal Period During the COVID-19 Pandemic.	LR	2024-09-18	EXCLUDE	Article type was essay, commentary, position statement, or review--not primary research.
429	Race and culture in the secondary school health and physical education curriculum in Ontario, Canada.	LR	2024-09-18	EXCLUDE	Article type was essay, commentary, position statement, or review--not primary research.
430	Improving Health Equity for First Nations, Inuit and Métis People: Ontario's Aboriginal Cancer Strategy II.	LR	2024-09-18	EXCLUDE	Article type was essay, commentary, position statement, or review--not primary research.
431	Health/Service Providers’ Perspectives on Barriers to Healthy Weight Gain and Physical Activity in Pregnant, Urban First Nations Women.	LR	2024-09-18	EXCLUDE	No substantive discussion of stigma
432	New Directions in Health Sciences Libraries in Canada: Research and Evidence based Practice Are Key.	LR	2024-09-18	EXCLUDE	Article type was essay, commentary, position statement, or review--not primary research.
433	The Wellness Quest: A health literacy and self‐advocacy tool developed by youth for youth mental health.	LR	2024-09-18	EXCLUDE	Participants were not Indigenous Peoples living in Canada (IPLiC), or the data collected from IPLiC was not separable from the data gathered from others.
434	Food insecure student clients of a university-based food bank have compromised health, dietary intake and academic quality.	LR	2024-09-18	EXCLUDE	Participants were not Indigenous Peoples living in Canada (IPLiC), or the data collected from IPLiC was not separable from the data gathered from others.
435	Health information collection and use: the Koori Human Services Unit of the Victorian Department of Human Services.	LR	2024-09-18	EXCLUDE	Article type was essay, commentary, position statement, or review--not primary research.
436	Implementation and evaluation of an interprofessional education initiative for students in the health professions.	LR	2024-09-18	EXCLUDE	Article type was essay, commentary, position statement, or review--not primary research.
437	Global health promotion: how can Australia contribute?	LR	2024-09-18	EXCLUDE	Article type was essay, commentary, position statement, or review--not primary research.
438	Correction to "Climate change and its impact on the mental health well‐being of indigenous women in Western cities, Canada"...Chapola J, Datta R, Waucaush WJ. Climate change and its impact on the mental health well‐being of Indigenous women in Western cit	LR	2024-09-18	EXCLUDE	Article type was essay, commentary, position statement, or review--not primary research.
439	Initial integration of chiropractic services into a provincially funded inner city community health centre: a program description.	LR	2024-09-18	EXCLUDE	Article type was essay, commentary, position statement, or review--not primary research.
440	Interprofessional collaboration in primary health care: the team’s intentions versus the reality of work processes.	LR	2024-09-18	EXCLUDE	Article type was essay, commentary, position statement, or review--not primary research.
441	Interactions Between Indigenous Women Awaiting Childbirth Away From Home and Their Southern, Non-Indigenous Health Care Providers.	LR	2024-09-18	EXCLUDE	No substantive discussion of stigma
442	Health Care Experiences of Patients Discontinuing or Reversing Prior Gender-Affirming Treatments.	LR	2024-09-18	EXCLUDE	Participants were not Indigenous Peoples living in Canada (IPLiC), or the data collected from IPLiC was not separable from the data gathered from others.
443	The Lifetime Effect of Residential School Attendance on Indigenous Health Status.	LR	2024-09-18	EXCLUDE	Article type was essay, commentary, position statement, or review--not primary research.
444	The Complexities of Intimate Partner Violence: Mental Health, Disabilities, and Child Abuse History for White, Indigenous, and Other Visible Minority Canadian Women.	LR	2024-09-18	EXCLUDE	Participants were not Indigenous Peoples living in Canada (IPLiC), or the data collected from IPLiC was not separable from the data gathered from others.
445	Racism and Oral Health Outcomes among Pregnant Canadian Aboriginal Women.	LR	2024-09-18	EXCLUDE	No substantive discussion of stigma
446	Research and the health of indigenous populations in low- and middle-income countries.	LR	2024-09-18	EXCLUDE	Article type was essay, commentary, position statement, or review--not primary research.
447	Engaging Youth in a Mental Health System Improvement Initiative in Ontario: Developing the Be Safe Resource.	LR	2024-09-18	EXCLUDE	Article type was essay, commentary, position statement, or review--not primary research.
448	Determinants of accessibility to primary sexual reproductive health care among vulnerable women in Canada: a scoping review protocol.	LR	2024-09-18	EXCLUDE	Article type was essay, commentary, position statement, or review--not primary research.
449	Health education and health promotion revisited.	LR	2024-09-18	EXCLUDE	Article type was essay, commentary, position statement, or review--not primary research.
450	One little, too little: Counting Canada's indigenous people for improved health reporting.	LR	2024-09-18	EXCLUDE	Article type was essay, commentary, position statement, or review--not primary research.
451	Canadian Health Libraries Association 2011 Conference: Poster abstracts.	LR	2024-09-18	EXCLUDE	Participants were not Indigenous Peoples living in Canada (IPLiC), or the data collected from IPLiC was not separable from the data gathered from others.
452	Crosstalk: Public Cafés as Places for Knowledge Translation Concerning Health Care Research.	LR	2024-09-18	EXCLUDE	No substantive discussion of stigma
453	Ethical professional practice: exploring the issues for health services to rural Aboriginal communities.	LR	2024-09-18	EXCLUDE	Article type was essay, commentary, position statement, or review--not primary research.
454	Wabano Centre for Aboriginal Health launches poster campaign: 'I have sex and stay safe: I am connected'.	LR	2024-09-18	EXCLUDE	Article type was essay, commentary, position statement, or review--not primary research.
455	Helping to Improve the Mental Health of Canadians.	LR	2024-09-18	EXCLUDE	Participants were not Indigenous Peoples living in Canada (IPLiC), or the data collected from IPLiC was not separable from the data gathered from others.
456	The mental health of Indigenous peoples in Canada: A critical review of research.	LR	2024-09-18	EXCLUDE	Article type was essay, commentary, position statement, or review--not primary research.
457	Foreword from the Manitoba Ministry of Health.	LR	2024-09-18	EXCLUDE	Article type was essay, commentary, position statement, or review--not primary research.
458	Foreword from the CIHR Institute of Aboriginal People's Health.	LR	2024-09-18	EXCLUDE	Article type was essay, commentary, position statement, or review--not primary research.
459	Aboriginal health...letter from Libby Oakley ('Time for a special issue on aboriginal health,' April)	LR	2024-09-18	EXCLUDE	Article type was essay, commentary, position statement, or review--not primary research.
460	Race, gender, class, and sexual orientation: intersecting axes of inequality and self-rated health in Canada.	LR	2024-09-18	EXCLUDE	Participants were not Indigenous Peoples living in Canada (IPLiC), or the data collected from IPLiC was not separable from the data gathered from others.
461	Canada: nurses and aboriginal health... Health-Related Concerns of Native People Living in Urban Areas.	LR	2024-09-18	EXCLUDE	Article type was essay, commentary, position statement, or review--not primary research.
462	Developing a land-based oral health promotion project with an Indigenous community in northern British Columbia, Canada.	LR	2024-09-18	EXCLUDE	No substantive discussion of stigma
463	Climate change and Indigenous mental health in the Circumpolar North: A systematic review to inform clinical practice.	LR	2024-09-18	EXCLUDE	Article type was essay, commentary, position statement, or review--not primary research.
464	The Mental Health of First Nations Children in Manitoba: A Population-Based Retrospective Cohort Study Using Linked Administrative Data: La santé mentale des enfants des Premières Nations au Manitoba : une étude de cohorte rétrospective dans la population	LR	2024-09-18	EXCLUDE	No substantive discussion of stigma
465	Reimagining global health: From decolonisation to indigenization.	LR	2024-09-18	EXCLUDE	Article type was essay, commentary, position statement, or review--not primary research.
466	Ensuring Indigenous co-leadership in health research: a Can-SOLVE CKD case example.	LR	2024-09-18	EXCLUDE	Article type was essay, commentary, position statement, or review--not primary research.
467	Appropriateness of COVID-19 public health guidelines for an Alberta First Nations community.	LR	2024-09-18	EXCLUDE	No substantive discussion of stigma
468	Intersectional Policy Analysis of Self-Directed Mental Health Care in Canada.	LR	2024-09-18	EXCLUDE	Participants were not Indigenous Peoples living in Canada (IPLiC), or the data collected from IPLiC was not separable from the data gathered from others.
469	Exploring the place of spirituality in Canadian health promotion.	LR	2024-09-18	EXCLUDE	Article type was essay, commentary, position statement, or review--not primary research.
470	Bridging the Gap Between Hospital and Community Mental Health Services for Frequent Emergency Department Visitors.	LR	2024-09-18	EXCLUDE	Duplicate from another database
471	Cultural Rights and First Nations Health Care in Canada.	LR	2024-09-18	EXCLUDE	Article type was essay, commentary, position statement, or review--not primary research.
472	Barriers to adult vaccination in Canada: A qualitative systematic review.	LR	2024-09-18	EXCLUDE	Article type was essay, commentary, position statement, or review--not primary research.
473	Advancing reconciliation in scholarship of occupational therapy and Indigenous Peoples' health.	LR	2024-09-18	EXCLUDE	Article type was essay, commentary, position statement, or review--not primary research.
474	Analysing ‘cultural safety’ in mental health policy reform: lessons from British Columbia, Canada.	LR	2024-09-18	EXCLUDE	Article type was essay, commentary, position statement, or review--not primary research.
475	variation by body mass index and age in waist-to-hip ratio associations with glycemic status in an aboriginal population at risk for type 2 diabetes in British Columbia, Canada.	LR	2024-09-18	EXCLUDE	Article type was essay, commentary, position statement, or review--not primary research.
476	Aboriginal women's experiences of accessing health care when state apprehension of children is being threatened.	LR	2024-09-18	EXCLUDE	No substantive discussion of stigma
477	Through An Equity Lens: Illuminating The Relationships Among Social Inequities, Stigma And Discrimination, And Patient Experiences of Emergency Health Care.	LR	2024-09-18	EXCLUDE	Participants’ experiences of stigma stemmed primarily from qualities other than their health condition.
478	Physiotherapists' Experiences with and Perspectives on Implementing an Evidence-Based, Chronic Pain Self-Management Programme in Primary Health Care: A Qualitative Study.	LR	2024-09-18	EXCLUDE	Participants were not Indigenous Peoples living in Canada (IPLiC), or the data collected from IPLiC was not separable from the data gathered from others.
479	Access to mental health care in Canada.	LR	2024-09-18	EXCLUDE	Article type was essay, commentary, position statement, or review--not primary research.
480	Nipissing University Educator Recognized for Leadership in Digital Health.	LR	2024-09-18	EXCLUDE	Article type was essay, commentary, position statement, or review--not primary research.
481	Understanding the social determinants of health among Indigenous Canadians: priorities for health promotion policies and actions.	LR	2024-09-18	EXCLUDE	Article type was essay, commentary, position statement, or review--not primary research.
482	Inuit women's health: a call for commitment.	LR	2024-09-18	EXCLUDE	Article type was essay, commentary, position statement, or review--not primary research.
483	Campus Mental Health Policies Across Canadian Regions: Need for a National Comprehensive Strategy.	LR	2024-09-18	EXCLUDE	Article type was essay, commentary, position statement, or review--not primary research.
484	Analyzing The Pace and Direction of Primary Health Care Reform in Ontario, Canada: Transformative Change or Tranformation Lite?	LR	2024-09-18	EXCLUDE	Article type was essay, commentary, position statement, or review--not primary research.
485	Reducing health disparities: a priority for Canada.	LR	2024-09-18	EXCLUDE	Article type was essay, commentary, position statement, or review--not primary research.
486	Engaging the liminal: Indigenous perceptions within the healthcare system.	LR	2024-09-18	EXCLUDE	Article type was essay, commentary, position statement, or review--not primary research.
487	ALBERTA HEALTH SERVICES: Anatomical Pathology Quality Assurance Plan.	LR	2024-09-18	EXCLUDE	Article type was essay, commentary, position statement, or review--not primary research.
488	Women-Centered and Culturally Responsive Heart Health Promotion Among Indigenous Women in Canada.	LR	2024-09-18	EXCLUDE	No substantive discussion of stigma
489	Core competencies for Indigenous Public Health Evaluation and Resarch (CIPHER); a health inequity mitigation strategy.	LR	2024-09-18	EXCLUDE	Article type was essay, commentary, position statement, or review--not primary research.
490	Labels, laws and access to health care: how history affects health-care access for First Nations and Métis women.	LR	2024-09-18	EXCLUDE	Article type was essay, commentary, position statement, or review--not primary research.
491	Measuring the health literacy of the Upper Midwest...116th Annual Meeting Medical Library Association, Inc. Toronto, ON, Canada May 15-20, 2015	LR	2024-09-18	EXCLUDE	Participants were not Indigenous Peoples living in Canada (IPLiC), or the data collected from IPLiC was not separable from the data gathered from others.
492	Sex Trafficking of Women and Girls in Canada: A Scoping Review of the Scholarly Literature.	LR	2024-09-18	EXCLUDE	Article type was essay, commentary, position statement, or review--not primary research.
493	The role of medical students’ training and community placement as a tool to enhance medical education in Canada.	LR	2024-09-18	EXCLUDE	Participants were not Indigenous Peoples living in Canada (IPLiC), or the data collected from IPLiC was not separable from the data gathered from others.
494	Factors Associated With the Sexual Behavior of Canadian Aboriginal Young People and Their Implications for Health Promotion.	LR	2024-09-18	EXCLUDE	No substantive discussion of stigma
495	Change in health-related quality of life of opiate users in low-threshold methadone programs.	LR	2024-09-18	EXCLUDE	No substantive discussion of stigma
496	Employment of Ontario and Saskatchewan graduates (2014-9) with First Nations, Inuit and Métis (FNIM) governance or health facilities...Dietitians of Canada National Conference, 19 May, 2021.	LR	2024-09-18	EXCLUDE	No substantive discussion of stigma
497	Understanding barriers to health care access through cultural safety and ethical space: Indigenous people's experiences in Prince George, Canada.	LR	2024-09-18	EXCLUDE	No substantive discussion of stigma
498	Creative, strengths-based approaches to knowledge translation within indigenous health research.	LR	2024-09-18	EXCLUDE	Article type was essay, commentary, position statement, or review--not primary research.
499	Sewing and Inuit women's health in the Canadian Arctic.	LR	2024-09-18	EXCLUDE	No substantive discussion of stigma
500	Made in Canada: home grown research on Canadian women's health.	LR	2024-09-18	EXCLUDE	Article type was essay, commentary, position statement, or review--not primary research.
501	Ethical principles of health research involving Indigenous peoples.	LR	2024-09-18	EXCLUDE	Article type was essay, commentary, position statement, or review--not primary research.
502	Screening of frailty in elderly patients with disability by the means of Marigliano–Cacciafesta polypathology scale (MCPS) and Canadian Study of Health and Aging (CSHA) scales	LR	2024-09-18	EXCLUDE	Participants were not Indigenous Peoples living in Canada (IPLiC), or the data collected from IPLiC was not separable from the data gathered from others.
503	Analyzing the state of community health nursing: advancing from deficit to strengths-based practice using appreciate inquiry.	LR	2024-09-18	EXCLUDE	Participants were not Indigenous Peoples living in Canada (IPLiC), or the data collected from IPLiC was not separable from the data gathered from others.
504	Mental health and Victorian Aboriginal people: what can data mining tell us?	LR	2024-09-18	EXCLUDE	Article type was essay, commentary, position statement, or review--not primary research.
505	Exploring the health literacy of First Nations young adult women.	LR	2024-09-18	EXCLUDE	No substantive discussion of stigma
506	variation by body mass index and age in waist-to-hip ratio associations with glycemic status in an aboriginal population at risk for type 2 diabetes in British Columbia, Canada.	LR	2024-09-18	EXCLUDE	Article type was essay, commentary, position statement, or review--not primary research.
507	Mental Health Mobile Applications Developed for Indigenous Communities in Canada: A Scoping Review.	LR	2024-09-18	EXCLUDE	Article type was essay, commentary, position statement, or review--not primary research.
508	Street youth in Toronto, Canada: an investigation of demographic predictors of HIV status among street youth who access preventive health and social services.	LR	2024-09-18	EXCLUDE	Participants were not Indigenous Peoples living in Canada (IPLiC), or the data collected from IPLiC was not separable from the data gathered from others.
509	Health Promotion and Disease Prevention Among Nurses Working in Local Public Health Organizations in Montréal, Québec.	LR	2024-09-18	EXCLUDE	Participants were not Indigenous Peoples living in Canada (IPLiC), or the data collected from IPLiC was not separable from the data gathered from others.
510	Manitoba Renal Program's Renal Health Outreach: shifting the paradigm...CANNT 2007, Winnipeg Convention Centre, Winnipeg, Manitoba	LR	2024-09-18	EXCLUDE	Article type was essay, commentary, position statement, or review--not primary research.
511	Mental health services for Nunavut children and youth: evaluating a telepsychiatry pilot project.	LR	2024-09-18	EXCLUDE	Article type was essay, commentary, position statement, or review--not primary research.
512	Tikanga Māori (Māori Customary Practices) in Oral Health Research.	LR	2024-09-18	EXCLUDE	Participants were not Indigenous Peoples living in Canada (IPLiC), or the data collected from IPLiC was not separable from the data gathered from others.
513	Investigation of health and safety conditions of migrants compared to native wokers.	LR	2024-09-18	EXCLUDE	Participants were not Indigenous Peoples living in Canada (IPLiC), or the data collected from IPLiC was not separable from the data gathered from others.
514	Synergy for health equity: integrating health promotion and social determinants of health approaches in and beyond the Americas.	LR	2024-09-18	EXCLUDE	Participants were not Indigenous Peoples living in Canada (IPLiC), or the data collected from IPLiC was not separable from the data gathered from others.
515	Dog-bites, rabies and One Health: Towards improved coordination in research, policy and practice.	LR	2024-09-18	EXCLUDE	No substantive discussion of stigma
516	The Winnipeg Mental Health Court: Preliminary Findings on Program Implementation and Criminal Justice Outcomes.	LR	2024-09-18	EXCLUDE	No substantive discussion of stigma
517	Characteristics and residence of First Nations patients and their use of health care services in Saskatchewan, Canada: informing First Nations and Métis health services.	LR	2024-09-18	EXCLUDE	No substantive discussion of stigma
518	Correction: Sociocultural factors in relation to mental health within the Inuit population of Nunavik.	LR	2024-09-18	EXCLUDE	Article type was essay, commentary, position statement, or review--not primary research.
519	A national survey of self-reported mental health of Veterans pursuing post-secondary education in Canada.	LR	2024-09-18	EXCLUDE	Participants were not Indigenous Peoples living in Canada (IPLiC), or the data collected from IPLiC was not separable from the data gathered from others.
520	Understanding the Impact of Historical Trauma Due to Colonization on the Health and Well-Being of Indigenous Young Peoples: A Systematic Scoping Review.	LR	2024-09-18	EXCLUDE	Article type was essay, commentary, position statement, or review--not primary research.
521	Toward equitable access to oncology care for Indigenous Peoples in Canada: Implications for nursing.	LR	2024-09-18	EXCLUDE	Article type was essay, commentary, position statement, or review--not primary research.
522	Enablers and barriers to primary health care access for Indigenous adolescents: a systematic review and meta-aggregation of studies across Australia, Canada, New Zealand, and USA.	LR	2024-09-18	EXCLUDE	Participants were not Indigenous Peoples living in Canada (IPLiC), or the data collected from IPLiC was not separable from the data gathered from others.
523	Are we homogenising risk factors for public health surveillance? Variability in severe injuries on First Nations reserves in British Columbia, 2001–5.	LR	2024-09-18	EXCLUDE	No substantive discussion of stigma
524	Lone motherhood, welfare reform and active citizen subjectivity.	LR	2024-09-18	EXCLUDE	Article type was essay, commentary, position statement, or review--not primary research.
525	Health consequences of child removal among Indigenous and non‐Indigenous sex workers: Examining trajectories, mechanisms and resiliencies.	LR	2024-09-18	EXCLUDE	Participants were not Indigenous Peoples living in Canada (IPLiC), or the data collected from IPLiC was not separable from the data gathered from others.
526	Race' matters: racialization and egalitarian discourses involving Aboriginal people in the Canadian health care context.	LR	2024-09-18	EXCLUDE	Article type was essay, commentary, position statement, or review--not primary research.
527	Here4HealthCare: A Response to the Emerging Mental Health Crisis of the Frontline Healthcare Workforce.	LR	2024-09-18	EXCLUDE	Article type was essay, commentary, position statement, or review--not primary research.
528	The United States Does CAIR About Cultural Safety: Examining Cultural Safety Within Indigenous Health Contexts in Canada and the United States.	RD	2024-09-19	EXCLUDE	Participants were not Indigenous Peoples living in Canada (IPLiC), or the data collected from IPLiC was not separable from the data gathered from others.
529	Global mental health experiences of single mothers: A mixed methods research synthesis.	RD	2024-09-19	EXCLUDE	No substantive discussion of stigma
530	We need to not be footnotes anymore': understanding Métis people's experiences with mental health and wellness in British Columbia, Canada.	RD	2024-09-19	EXCLUDE	No substantive discussion of stigma
531	Anishnabeg children and youth's experiences and understandings of oral health in rural Quebec.	RD	2024-09-19	EXCLUDE	Article type was essay, commentary, position statement, or review--not primary research.
532	Bifurcation of Health Policy Regimes: A Study of Sleep Apnea Care and Benefits Coverage in Saskatchewan.	RD	2024-09-19	EXCLUDE	No substantive discussion of stigma
533	You're carrying so many people's stories: vicarious trauma among fly-in fly-out mental health service providers in Canada.	RD	2024-09-19	EXCLUDE	Participants were not Indigenous Peoples living in Canada (IPLiC), or the data collected from IPLiC was not separable from the data gathered from others.
534	Mobile primary health care clinics for Indigenous populations in Australia, Canada, New Zealand and the United States: a scoping review protocol.	RD	2024-09-19	EXCLUDE	Participants were not Indigenous Peoples living in Canada (IPLiC), or the data collected from IPLiC was not separable from the data gathered from others.
535	Relational continuity of oral health care in Indigenous communities: a qualitative study.	RD	2024-09-19	EXCLUDE	Duplicate from another database
536	Indigenous perspectives on health: Integration with a Canadian model of practice.	RD	2024-09-19	EXCLUDE	Article type was essay, commentary, position statement, or review--not primary research.
537	variation by body mass index and age in waist-to-hip ratio associations with glycemic status in an aboriginal population at risk for type 2 diabetes in British Columbia, Canada.	RD	2024-09-19	EXCLUDE	Article type was essay, commentary, position statement, or review--not primary research.
538	From the community to the classroom: the Aboriginal health curriculum at the Northern Ontario School of Medicine.	RD	2024-09-19	EXCLUDE	Participants were not Indigenous Peoples living in Canada (IPLiC), or the data collected from IPLiC was not separable from the data gathered from others.
539	A Commitment to First Nations Data Governance: A Primer for Health Librarians.	RD	2024-09-19	EXCLUDE	Article type was essay, commentary, position statement, or review--not primary research.
540	Measuring mental health in Indigenous young people: A review of the literature from 1998–2008.	RD	2024-09-19	EXCLUDE	Article type was essay, commentary, position statement, or review--not primary research.
541	Social determinants of health and retention in HIV care in a clinical cohort in Ontario, Canada.	RD	2024-09-19	EXCLUDE	No substantive discussion of stigma
542	Perspectives on restoring health shared by Cree women, Alberta, Canada.	RD	2024-09-19	EXCLUDE	No substantive discussion of stigma
543	Violence and Health Promotion Among First Nations, Métis, and Inuit Women: A Systematic Review of Qualitative Research.	RD	2024-09-19	EXCLUDE	Article type was essay, commentary, position statement, or review--not primary research.
544	South Asian-White health inequalities in Canada: intersections with gender and immigrant status.	RD	2024-09-19	EXCLUDE	Participants were not Indigenous Peoples living in Canada (IPLiC), or the data collected from IPLiC was not separable from the data gathered from others.
545	Traditional Carrier Approaches to Mental Health.	RD	2024-09-19	EXCLUDE	Article type was essay, commentary, position statement, or review--not primary research.
546	Psychological pathways from social integration to health: An examination of different demographic groups in Canada.	RD	2024-09-19	EXCLUDE	Participants were not Indigenous Peoples living in Canada (IPLiC), or the data collected from IPLiC was not separable from the data gathered from others.
547	Canada needs a health and healing strategy for First Nations, Inuit and Métis women: health system fails most Aboriginal women across the lifespan.	RD	2024-09-19	EXCLUDE	Article type was essay, commentary, position statement, or review--not primary research.
548	Les inégalités en matière de santé que connaissent les enfants autochtones ayant des troubles respiratoires et leurs parents.	RD	2024-09-19	EXCLUDE	Article type was essay, commentary, position statement, or review--not primary research.
549	Finding a voice through ‘The Tree of Life’: A strength-based approach to mental health for refugee children and families in schools.	RD	2024-09-19	EXCLUDE	Participants were not Indigenous Peoples living in Canada (IPLiC), or the data collected from IPLiC was not separable from the data gathered from others.
550	Researching Prescription Drug Misuse among First Nations in Canada: Starting from a Health Promotion Framework.	RD	2024-09-19	EXCLUDE	Article type was essay, commentary, position statement, or review--not primary research.
551	An Emancipating-salutogenesis conceptual framework & model of Anishinaabe balance promotion for health.	RD	2024-09-19	EXCLUDE	Article type was essay, commentary, position statement, or review--not primary research.
552	As Canadian Health Librarians We Must Now Move Ahead on the Truth and Reconciliation (TRC) Calls to Action.	RD	2024-09-19	EXCLUDE	Article type was essay, commentary, position statement, or review--not primary research.
553	Canadian Policy Context - Driving the Design of an Integrated People-Centred Health Systems Standard...21st International Conference on Integrated Care (Virtual), May 1-31, 2021.	RD	2024-09-19	EXCLUDE	Article type was essay, commentary, position statement, or review--not primary research.
554	Conducting palliative care research with First Nations communities: supports, challenges, and keys to success from the perspectives of First Nations researchers and health care providers...Canadian Hospice Palliative Care Conference: Navigating Safe Pathw	RD	2024-09-19	EXCLUDE	Article type was essay, commentary, position statement, or review--not primary research.
555	Socioeconomic and Cultural Correlates of Diet Quality in the Canadian Arctic: Results from the 2007-2008 Inuit Health Survey.	RD	2024-09-19	EXCLUDE	No substantive discussion of stigma
556	Developing the Alliances to Expand Traditional Indigenous Healing Practices Within Alberta Health Services.	RD	2024-09-19	EXCLUDE	Article type was essay, commentary, position statement, or review--not primary research.
557	Nothing about us without us in writing: aligning the editorial policies of the Canadian Journal of Public Health with the inherent rights of Indigenous Peoples.	RD	2024-09-19	EXCLUDE	Article type was essay, commentary, position statement, or review--not primary research.
558	The perinatal and childhood outcomes of children born to Indigenous women with mental health problems: A scoping review.	RD	2024-09-19	EXCLUDE	Article type was essay, commentary, position statement, or review--not primary research.
559	Body Mapping as a Youth Sexual Health Intervention and Data Collection Tool.	RD	2024-09-19	EXCLUDE	Duplicate from another database
560	Diabetes, nutrition, dental health, and Aboriginal clients: the role of the dental hygienist.	RD	2024-09-19	EXCLUDE	Article type was essay, commentary, position statement, or review--not primary research.
561	Lions at the Gate: How Weaponization of Policy Prevents People of Colour From Becoming Professional Psychologists in Canada.	RD	2024-09-19	EXCLUDE	Article type was essay, commentary, position statement, or review--not primary research.
562	Perceived Satisfaction With Mental Health Services in the Lesbian, Gay, Bisexual, Transgender, and Transsexual Communities in Ontario, Canada: An Internet-Based Survey.	RD	2024-09-19	EXCLUDE	Participants were not Indigenous Peoples living in Canada (IPLiC), or the data collected from IPLiC was not separable from the data gathered from others.
563	The health of Native women in Quebec.	RD	2024-09-19	EXCLUDE	Article type was essay, commentary, position statement, or review--not primary research.
564	Applying an Indigenous and gender-based lens to the exploration of public health and human rights implications of COVID-19 in Canadian correctional facilities.	RD	2024-09-19	EXCLUDE	Article type was essay, commentary, position statement, or review--not primary research.
565	Inequities Within Indigenous Maternal Health: A Prevailing Issue.	RD	2024-09-19	EXCLUDE	Article type was essay, commentary, position statement, or review--not primary research.
566	Foreword from Health Canada.	RD	2024-09-19	EXCLUDE	Article type was essay, commentary, position statement, or review--not primary research.
567	Keep myself well': perinatal health beliefs and health promotion practices among Tli Cho women.	RD	2024-09-19	EXCLUDE	Participants’ experiences of stigma stemmed primarily from qualities other than their health condition.
568	Examining variations in health within rural Canada.	RD	2024-09-19	EXCLUDE	Article type was essay, commentary, position statement, or review--not primary research.
569	Reclaiming Our Spirits: Development and Pilot Testing of a Health Promotion Intervention for Indigenous Women Who Have Experienced Intimate Partner Violence.	RD	2024-09-19	EXCLUDE	No substantive discussion of stigma
570	An Opportunity for Healing and Holistic Care: Exploring the Roles of Health Care Providers Working Within Northern Canadian Aboriginal Communities.	RD	2024-09-19	EXCLUDE	Participants were not Indigenous Peoples living in Canada (IPLiC), or the data collected from IPLiC was not separable from the data gathered from others.
571	Interpersonal Violence Around Pregnancy Experienced by Rural and Urban Canadian Women: Correlates and Selected Health Outcomes.	RD	2024-09-19	EXCLUDE	Participants were not Indigenous Peoples living in Canada (IPLiC), or the data collected from IPLiC was not separable from the data gathered from others.
572	The Intersection of Food Security and Mental Health in the Pursuit of Sustainable Development Goals.	RD	2024-09-19	EXCLUDE	Article type was essay, commentary, position statement, or review--not primary research.
573	Emergency Health Care Use among Sociodemographic Groups of Children Presenting to Emergency Departments for Self-Harm in Alberta.	RD	2024-09-19	EXCLUDE	Participants were not Indigenous Peoples living in Canada (IPLiC), or the data collected from IPLiC was not separable from the data gathered from others.
574	Mental health experiences with COVID-19 public health measures in an Alberta First Nations Community.	RD	2024-09-19	EXCLUDE	No substantive discussion of stigma
575	Developing Relationships on a Shared Path to Reconciliation: The Core of Health Transformation and Safe Care for Indigenous People.	RD	2024-09-19	EXCLUDE	Article type was essay, commentary, position statement, or review--not primary research.
576	Indigenous strengths-based approaches to healthcare and health professions education – Recognising the value of Elders' teachings.	RD	2024-09-19	EXCLUDE	Article type was essay, commentary, position statement, or review--not primary research.
577	Measurement of diet quality among First Nations peoples in Canada and associations with health: a scoping review.	RD	2024-09-19	EXCLUDE	Article type was essay, commentary, position statement, or review--not primary research.
578	Changing Directions, Changing Lives: The Mental Health Strategy for Canada.	RD	2024-09-19	EXCLUDE	Article type was essay, commentary, position statement, or review--not primary research.
579	A Narrative Review of Mental Health Services for Indigenous Youth in Canada: Intersectionality and Cultural Safety as a Pathway for Change.	RD	2024-09-19	EXCLUDE	Article type was essay, commentary, position statement, or review--not primary research.
580	Assessing Health Care Access and Use among Indigenous Peoples in Alberta: a Systematic Review.	RD	2024-09-19	EXCLUDE	Article type was essay, commentary, position statement, or review--not primary research.
581	Aboriginal Social Policy: A Critical Community Mental Health Issue.	RD	2024-09-19	EXCLUDE	Article type was essay, commentary, position statement, or review--not primary research.
582	Research as a spiritual contract: an Aboriginal women's health project.	RD	2024-09-19	EXCLUDE	Article type was essay, commentary, position statement, or review--not primary research.
583	Indigenous Ecohumanist Architecture for Health in Canada's Far North.	RD	2024-09-19	EXCLUDE	Article type was essay, commentary, position statement, or review--not primary research.
584	“Lost births,” service delivery, and human resources to health.	RD	2024-09-19	EXCLUDE	Article type was essay, commentary, position statement, or review--not primary research.
585	Good, bad, thwarted or addicted? Discourses of substance-using mothers.	RD	2024-09-19	EXCLUDE	Participants were not Indigenous Peoples living in Canada (IPLiC), or the data collected from IPLiC was not separable from the data gathered from others.
586	Gender variations in the relationship between social capital and mental health outcomes among the Indigenous populations of Canada.	RD	2024-09-19	EXCLUDE	No substantive discussion of stigma
587	Natural health regulations: a view from the top.	RD	2024-09-19	EXCLUDE	Article type was essay, commentary, position statement, or review--not primary research.
588	Policing 'Vancouver's mental health crisis': a critical discourse analysis.	RD	2024-09-19	EXCLUDE	Participants were not Indigenous Peoples living in Canada (IPLiC), or the data collected from IPLiC was not separable from the data gathered from others.
589	Experiences of Indigenous peoples in Canada with primary health care services: a qualitative systematic review protocol.	RD	2024-09-19	EXCLUDE	Article type was essay, commentary, position statement, or review--not primary research.
590	Storylines of research on resource extraction and health in Canada: A modified metanarrative synthesis.	RD	2024-09-19	EXCLUDE	Article type was essay, commentary, position statement, or review--not primary research.
591	Culturally safe oral health care for Aboriginal peoples of Canada.	RD	2024-09-19	EXCLUDE	Article type was essay, commentary, position statement, or review--not primary research.
592	Social influences on primary health care occupational therapy.	RD	2024-09-19	EXCLUDE	Article type was essay, commentary, position statement, or review--not primary research.
593	Transcultural Health Practices of Emergency Nurses Working With Indigenous Peoples: A Descriptive Study.	RD	2024-09-19	EXCLUDE	No substantive discussion of stigma
594	Understanding equity and diversity needs among health library professionals in Canada: a survey.	RD	2024-09-19	EXCLUDE	Participants were not Indigenous Peoples living in Canada (IPLiC), or the data collected from IPLiC was not separable from the data gathered from others.
595	Understanding and responding to racism and the provision of culturally safe care by interdisciplinary health professionals in the aged care sector in regional, rural and remote areas: a scoping review.	RD	2024-09-19	EXCLUDE	Article type was essay, commentary, position statement, or review--not primary research.
596	Aboriginal female sexual health in a context of cervical cancer and cervical cytology screening with reference to the Cree and Cree-Métis of Northern Alberta.	RD	2024-09-19	EXCLUDE	Article type was essay, commentary, position statement, or review--not primary research.
597	Influences on mental health and health services accessibility in immigrant women with post‐partum depression: An interpretive descriptive study.	RD	2024-09-19	EXCLUDE	Participants were not Indigenous Peoples living in Canada (IPLiC), or the data collected from IPLiC was not separable from the data gathered from others.
598	Analysis Grid for Environments Linked to Obesity ( ANGELO) framework to develop community-driven health programmes in an Indigenous community in Canada.	RD	2024-09-19	EXCLUDE	No substantive discussion of stigma
599	Understanding the impact of maternal and infant nutrition on infant/child health: multiethnic considerations, knowledge translation, and future directions for equitable health research.	RD	2024-09-19	EXCLUDE	Article type was essay, commentary, position statement, or review--not primary research.
600	Full scope of practice is vital for rural health care: Student experience in Peace River.	RD	2024-09-19	EXCLUDE	Article type was essay, commentary, position statement, or review--not primary research.
601	The impact of historical trauma on health outcomes for indigenous populations in the USA and Canada: A systematic review.	RD	2024-09-19	EXCLUDE	Article type was essay, commentary, position statement, or review--not primary research.
602	The acceptability and utility of Indigenous youth health assessments: a narrative systematic review.	RD	2024-09-19	EXCLUDE	Article type was essay, commentary, position statement, or review--not primary research.
603	Considerations for collecting data on race and Indigenous identity during health card renewal across Canadian jurisdictions.	RD	2024-09-19	EXCLUDE	No substantive discussion of stigma
604	Correction to: The Cedar Project: Using Indigenous-specific determinants of health to predict substance use among young pregnant-involved Indigenous women in Canada.	RD	2024-09-19	EXCLUDE	Article type was essay, commentary, position statement, or review--not primary research.
605	From controlling to connecting: M'Wikwedong as a place of urban Indigenous health promotion in Canada.	RD	2024-09-19	EXCLUDE	Article type was essay, commentary, position statement, or review--not primary research.
606	HEALTH CANADA ENGAGED IN NOISY SPIN CONTROL..."Crying Wolf about Natural Health Product Regulations" [Feb 2013]	RD	2024-09-19	EXCLUDE	Article type was essay, commentary, position statement, or review--not primary research.
607	Looking through the lens of reproductive justice: the need for a paradigm shift in sexual and reproductive health and rights research in Canada.	RD	2024-09-19	EXCLUDE	Article type was essay, commentary, position statement, or review--not primary research.
608	Stigma Experiences in Marginalized People Living With HIV Seeking Health Services and Resources in Canada.	RD	2024-09-19	EXCLUDE	Duplicate from another database
609	Melq'ilwiye: Coming Together -- Intersections of Identity, Culture, and Health for Urban Aboriginal Youth.	RD	2024-09-19	EXCLUDE	Article type was essay, commentary, position statement, or review--not primary research.
610	Canadian Health Libraries Association 2013 Health Conference 22-25 May 2013 Saskatoon, SK, Canada.	RD	2024-09-19	EXCLUDE	Article type was essay, commentary, position statement, or review--not primary research.
611	Collaborating to Support the Mental Health of Public Safety Personnel: The Canadian Institute for Public Safety Research and Treatment.	RD	2024-09-19	EXCLUDE	Article type was essay, commentary, position statement, or review--not primary research.
612	Part I: conceptualizing, framing and politicizing Aboriginal ethics in mental health.	RD	2024-09-19	EXCLUDE	Article type was essay, commentary, position statement, or review--not primary research.
613	The health of Aboriginal peoples 2002.	RD	2024-09-19	EXCLUDE	Article type was essay, commentary, position statement, or review--not primary research.
614	Developing an Innu framework for health research: The canoe trip as a metaphor for a collaborative approach centered on valuing Indigenous knowledges.	RD	2024-09-19	EXCLUDE	Article type was essay, commentary, position statement, or review--not primary research.
615	Integrating children's mental health in primary health care.	RD	2024-09-19	EXCLUDE	Article type was essay, commentary, position statement, or review--not primary research.
616	Research funding by the Canadian Institutes of Health Research: More rural needed!	RD	2024-09-19	EXCLUDE	Article type was essay, commentary, position statement, or review--not primary research.
617	First Nations and Inuit Health Branch -- Office of Nursing Services.	RD	2024-09-19	EXCLUDE	Article type was essay, commentary, position statement, or review--not primary research.
618	Girls take action on mental health: gender and the mental health of young Canadians.	RD	2024-09-19	EXCLUDE	Participants were not Indigenous Peoples living in Canada (IPLiC), or the data collected from IPLiC was not separable from the data gathered from others.
619	Children's Oral Health and Barriers to Seeking Care: Perspectives of Caregivers Seeking Pediatric Hospital Dental Treatment.	RD	2024-09-19	EXCLUDE	No substantive discussion of stigma
620	MENTAL HEALTH MATTERS FOR US ALL.	RD	2024-09-19	EXCLUDE	Article type was essay, commentary, position statement, or review--not primary research.
621	The relationship between rates of hospitalization for ambulatory care sensitive conditions and local access to primary healthcare in Manitoba First Nations communities: Results from the Innovation in Community-based Primary Healthcare Supporting Transform	RD	2024-09-19	EXCLUDE	No substantive discussion of stigma
622	An Emancipating-salutogenesis conceptual framework & model of Anishinaabe balance promotion for health.	RD	2024-09-19	EXCLUDE	Participants were not Indigenous Peoples living in Canada (IPLiC), or the data collected from IPLiC was not separable from the data gathered from others.
623	Health care reform in motion.	RD	2024-09-19	EXCLUDE	Article type was essay, commentary, position statement, or review--not primary research.
624	Health promoting schools: a new era in school nursing.	RD	2024-09-19	EXCLUDE	Article type was essay, commentary, position statement, or review--not primary research.
625	"I Want to Help, but What Do You Do in a Situation Like That?" Health Care Providers' Qualitative Perspectives on Working with Disabled Women in Breast Cancer Screening.	RD	2024-09-19	EXCLUDE	Participants were not Indigenous Peoples living in Canada (IPLiC), or the data collected from IPLiC was not separable from the data gathered from others.
626	Improving the Health of Future Generations: The Canadian Institutes of Health Research Institute of Aboriginal Peoples' Health.	RD	2024-09-19	EXCLUDE	Article type was essay, commentary, position statement, or review--not primary research.
627	COMMUNITY PARAMEDICINE: PART OF A MODERN EMERGENCY HEALTH SERVICES SYSTEM.	RD	2024-09-19	EXCLUDE	Article type was essay, commentary, position statement, or review--not primary research.
628	Parental Health Beliefs, Socio-demographics, and Healthcare Recommendations Influence Micronutrient Supplementation in Youth with Celiac Disease.	LR	2024-09-20	EXCLUDE	Participants were not Indigenous Peoples living in Canada (IPLiC), or the data collected from IPLiC was not separable from the data gathered from others.
629	Making it work: utilizing the Tripartite First Nations Health Plan to enhance palliative care service to First Nations communities...17th International Congress on Palliative Care, September 23-26, 2008/Palais Des Congres, Montreal, Canada	LR	2024-09-20	EXCLUDE	Article type was essay, commentary, position statement, or review--not primary research.
630	Social determinants of self-reported health for Canada's indigenous peoples: a public health approach.	LR	2024-09-20	EXCLUDE	Duplicate from another database
631	Health disparities and outcomes in Canadian Indigenous patients with end-stage kidney disease.	LR	2024-09-20	EXCLUDE	No substantive discussion of stigma
632	Women's health Q&A.	LR	2024-09-20	EXCLUDE	Participants were not Indigenous Peoples living in Canada (IPLiC), or the data collected from IPLiC was not separable from the data gathered from others.
633	Health Policy as a Barrier to First Nations Peoples' Access to Cancer Screening.	LR	2024-09-20	EXCLUDE	Article type was essay, commentary, position statement, or review--not primary research.
634	Starting at the Beginning: The Role of Public Health Nursing in Promoting Infant and Early Childhood Mental Health.	LR	2024-09-20	EXCLUDE	Article type was essay, commentary, position statement, or review--not primary research.
635	Description and Determinants of At-Risk Interactions for Human Health Between Children and Dogs in an Inuit Village.	LR	2024-09-20	EXCLUDE	No substantive discussion of stigma
636	The impact of a stress management intervention including cultural components on stress biomarker levels and mental health indicators among indigenous women.	LR	2024-09-20	EXCLUDE	No substantive discussion of stigma
637	“People try and label me as someone I'm not”: The social ecology of Indigenous people living with HIV, stigma, and discrimination in Manitoba, Canada.	LR	2024-09-20	EXCLUDE	Duplicate from another database
638	16. The Links Between Discrimination, Violence and Health Outcomes for Gender Minority BIPOC Youth in Canada...2022 Society for Adolescent Health and Medicine (SAHM) Annual Meeting - Caring for Adolescents in a Post-Pandemic World, March 9-12, 2022, Shera	LR	2024-09-20	EXCLUDE	Participants were not Indigenous Peoples living in Canada (IPLiC), or the data collected from IPLiC was not separable from the data gathered from others.
639	The Efficacy of a Health Promotion Intervention for Indigenous Women: Reclaiming Our Spirits.	LR	2024-09-20	EXCLUDE	No substantive discussion of stigma
640	The rise and fall of dental therapy in Canada: a policy analysis and assessment of equity of access to oral health care for Inuit and First Nations communities.	LR	2024-09-20	EXCLUDE	Participants were not Indigenous Peoples living in Canada (IPLiC), or the data collected from IPLiC was not separable from the data gathered from others.
641	Addressing anti-Indigenous racism in Canadian health systems: multi-tiered approaches are required.	LR	2024-09-20	EXCLUDE	Article type was essay, commentary, position statement, or review--not primary research.
642	Rural Aboriginal health.	LR	2024-09-20	EXCLUDE	Article type was essay, commentary, position statement, or review--not primary research.
643	Aboriginal women's health research.	LR	2024-09-20	EXCLUDE	Article type was essay, commentary, position statement, or review--not primary research.
644	Childhood abuse and cannabis use among adolescents with mental health needs in Ontario, Canada.	LR	2024-09-20	EXCLUDE	Participants were not Indigenous Peoples living in Canada (IPLiC), or the data collected from IPLiC was not separable from the data gathered from others.
645	Aboriginal Health Care and Bioethics: A Reflection on the Teaching of the Seven Grandfathers.	LR	2024-09-20	EXCLUDE	Article type was essay, commentary, position statement, or review--not primary research.
646	Indigenous Mentorship in the Health Sciences: Actions and Approaches of Mentors.	LR	2024-09-20	EXCLUDE	Article type was essay, commentary, position statement, or review--not primary research.
647	First Nations women and health care services: the sociopolitical context of encounters with nurses.	LR	2024-09-20	EXCLUDE	Participants were not Indigenous Peoples living in Canada (IPLiC), or the data collected from IPLiC was not separable from the data gathered from others.
648	INDIGENOUS WOC HEALTH: Indigenous Wound, Ostomy and Continence Health Core Program: Celebrating a Change in Policy.	LR	2024-09-20	EXCLUDE	No substantive discussion of stigma
649	Is accessibility in the eye of the beholder? Social inequalities in spatial accessibility to health-related resources in Montréal, Canada.	LR	2024-09-20	EXCLUDE	Participants were not Indigenous Peoples living in Canada (IPLiC), or the data collected from IPLiC was not separable from the data gathered from others.
650	Harmony and health: a workshop on gestational diabetes for native health workers.	LR	2024-09-20	EXCLUDE	No substantive discussion of stigma
651	Cultural connectedness protects mental health against the effect of historical trauma among Anishinabe young adults.	LR	2024-09-20	EXCLUDE	No substantive discussion of stigma
652	CRYING WOLF ABOUT NATURAL HEALTH PRODUCT REGULATIONS...["Safe or unsafe? Canada's risky natural health product regulations"[Dec 2012]	LR	2024-09-20	EXCLUDE	No substantive discussion of stigma
653	A Qualitative Study of Community-Based HIV/AIDS Prevention Interventions, Programs, and Projects for Rural and Remote Regions in Canada: Implementation Challenges and Lessons Learned.	LR	2024-09-20	EXCLUDE	Article type was essay, commentary, position statement, or review--not primary research.
654	Knowledge Gaps Regarding Indigenous Health in Occupational Therapy: A National Survey.	LR	2024-09-20	EXCLUDE	No substantive discussion of stigma
655	Culturally safe program to encourage health career.	LR	2024-09-20	EXCLUDE	Participants were not Indigenous Peoples living in Canada (IPLiC), or the data collected from IPLiC was not separable from the data gathered from others.
656	Understanding the role of Indigenous community participation in Indigenous prenatal and infant-toddler health promotion programs in Canada: A realist review.	LR	2024-09-20	EXCLUDE	Article type was essay, commentary, position statement, or review--not primary research.
657	Decolonizing health in Canada: A Manitoba first nation perspective.	LR	2024-09-20	EXCLUDE	No substantive discussion of stigma
658	Climate change influences on environment as a determinant of Indigenous health: Relationships to place, sea ice, and health in an Inuit community.	LR	2024-09-20	EXCLUDE	No substantive discussion of stigma
659	Informing Canada's Health System Response to COVID-19: Priorities for Health Services and Policy Research.	LR	2024-09-20	EXCLUDE	Participants were not Indigenous Peoples living in Canada (IPLiC), or the data collected from IPLiC was not separable from the data gathered from others.
660	Imported infections: What information should be collected by surveillance systems to inform public health policy?	LR	2024-09-20	EXCLUDE	Participants were not Indigenous Peoples living in Canada (IPLiC), or the data collected from IPLiC was not separable from the data gathered from others.
661	Knowledge translation approaches and practices in Indigenous health research: A systematic review.	LR	2024-09-20	EXCLUDE	Participants were not Indigenous Peoples living in Canada (IPLiC), or the data collected from IPLiC was not separable from the data gathered from others.
662	Relational approaches to fostering health equity for Indigenous children through early childhood intervention.	LR	2024-09-20	EXCLUDE	Article type was essay, commentary, position statement, or review--not primary research.
663	Demographics, Health-Care Utilization, and Substance Use Profiles of Older Adults in Canada's Lowest Income Neighbourhood.	LR	2024-09-20	EXCLUDE	Participants were not Indigenous Peoples living in Canada (IPLiC), or the data collected from IPLiC was not separable from the data gathered from others.
664	Experiences and outcomes of health professional students undertaking education on Indigenous health: A systematic integrative literature review.	LR	2024-09-20	EXCLUDE	Article type was essay, commentary, position statement, or review--not primary research.
665	Health, Education, Language, Dialect, and Culture in First Nations, Inuit, and MÃ©tis Communities in Canada: An Overview.	LR	2024-09-20	EXCLUDE	Article type was essay, commentary, position statement, or review--not primary research.
666	Experiences of chronic stress and mental health concerns among urban Indigenous women.	LR	2024-09-20	EXCLUDE	No substantive discussion of stigma
667	Dare to Dream: Promoting Indigenous Children's Interest in Health Professions through Book Collections.	LR	2024-09-20	EXCLUDE	No substantive discussion of stigma
668	Transforming First Nations’ health governance in British Columbia.	LR	2024-09-20	EXCLUDE	Article type was essay, commentary, position statement, or review--not primary research.
669	Seeking Paths to Culturally Competent Health Care: Lessons from Two Saskatchewan Aboriginal Communities.	LR	2024-09-20	EXCLUDE	Article type was essay, commentary, position statement, or review--not primary research.
670	Are Indigenous Determinants of Health Associated with Self-Reported Health Professional-Diagnosed Anxiety Disorders Among Canadian First Nations Adults?: Findings from the 2012 Aboriginal Peoples Survey.	LR	2024-09-20	EXCLUDE	No substantive discussion of stigma
671	The Impact of Parents’ Illness Representations on Treatment Acceptability for Child Mental Health Problems.	LR	2024-09-20	EXCLUDE	Participants were not Indigenous Peoples living in Canada (IPLiC), or the data collected from IPLiC was not separable from the data gathered from others.
672	Stigma and blame related to COVID-19 pandemic: A case-study of editorial cartoons in Canada.	LR	2024-09-20	EXCLUDE	Participants were not Indigenous Peoples living in Canada (IPLiC), or the data collected from IPLiC was not separable from the data gathered from others.
673	We're here too: child health information-seeking experiences and preferences of Red River Métis families – a qualitative study.	LR	2024-09-20	EXCLUDE	No substantive discussion of stigma
674	Developing an Indigenous cultural safety micro-credential: initial findings from a training designed for public health professionals in southern Ontario.	LR	2024-09-20	EXCLUDE	No substantive discussion of stigma
675	Priority setting in Indigenous health: assessing priority setting process and criteria that should guide the health system to improve Indigenous Australian health.	LR	2024-09-20	EXCLUDE	Participants were not Indigenous Peoples living in Canada (IPLiC), or the data collected from IPLiC was not separable from the data gathered from others.
676	Indigenous Storytelling and Participatory Action Research: Allies Toward Decolonization? Reflections From the Peoples' International Health Tribunal.	LR	2024-09-20	EXCLUDE	No substantive discussion of stigma
677	Canadian cannabis education resources to support youth health literacy: A scoping review and environmental scan.	LR	2024-09-20	EXCLUDE	No substantive discussion of stigma
678	Health of native Canadians -- its relevance to world health.	LR	2024-09-20	EXCLUDE	Article type was essay, commentary, position statement, or review--not primary research.
679	Pregnant and early parenting Indigenous women who use substances in Canada: A scoping review of health and social issues, supports, and strategies.	LR	2024-09-20	EXCLUDE	Article type was essay, commentary, position statement, or review--not primary research.
680	Island Lake Regional Renal Health Program: prevention and treatment closer to home.	LR	2024-09-20	EXCLUDE	Article type was essay, commentary, position statement, or review--not primary research.
681	Drivers of access to cardiovascular health care for rural Indigenous Peoples: a scoping review.	LR	2024-09-20	EXCLUDE	Article type was essay, commentary, position statement, or review--not primary research.
682	[Nursing care in Nunavut. Unique strategies in public health].	LR	2024-09-20	EXCLUDE	Article type was essay, commentary, position statement, or review--not primary research.
683	Building a foundation for post-colonial approaches to First Nations health.	LR	2024-09-20	EXCLUDE	Article type was essay, commentary, position statement, or review--not primary research.
684	Complementary approaches to health and healing: connecting body, mind and wellness.	LR	2024-09-20	EXCLUDE	Article type was essay, commentary, position statement, or review--not primary research.
685	Health care decision-making in Kugaaruk, Nunavut.	LR	2024-09-20	EXCLUDE	No substantive discussion of stigma
686	Effects of a community-based prenatal nutrition program on the oral health of Aboriginal preschool children in northern Ontario.	LR	2024-09-20	EXCLUDE	No substantive discussion of stigma
687	Non-insured Health Benefits for First Nations and Inuit People: an Overview for Information Providers.	LR	2024-09-20	EXCLUDE	Article type was essay, commentary, position statement, or review--not primary research.
688	Mental health of Canadian Veterans of the Reserve Force.	LR	2024-09-20	EXCLUDE	Participants were not Indigenous Peoples living in Canada (IPLiC), or the data collected from IPLiC was not separable from the data gathered from others.
689	Investing in oral health -- the missing link in the health system.	LR	2024-09-20	EXCLUDE	Participants were not Indigenous Peoples living in Canada (IPLiC), or the data collected from IPLiC was not separable from the data gathered from others.
690	Exploring mental health issues of rural senior women residing in southwestern Ontario, Canada: A secondary analysis photovoice study.	LR	2024-09-20	EXCLUDE	Participants were not Indigenous Peoples living in Canada (IPLiC), or the data collected from IPLiC was not separable from the data gathered from others.
691	Health, Education, Language, Dialect, and Culture in First Nations, Inuit, and Mtis Communities in Canada: An Overview.	LR	2024-09-20	EXCLUDE	Article type was essay, commentary, position statement, or review--not primary research.
692	Utilization of community health workers in Canada's Children's Oral Health Initiative for indigenous communities.	LR	2024-09-20	EXCLUDE	No substantive discussion of stigma
693	Sexuality and sexual health of Canadian adolescents: yesterday, today and tomorrow.	LR	2024-09-20	EXCLUDE	Participants were not Indigenous Peoples living in Canada (IPLiC), or the data collected from IPLiC was not separable from the data gathered from others.
694	Exploring the Outcomes of a Pilot Education Program Tailored for Adults With Type 2 Diabetes and Mental Illness in a Community Mental Health Care Setting.	LR	2024-09-20	EXCLUDE	No substantive discussion of stigma
695	Canadian Health Libraries' Responses to the Truth and Reconciliation Commission's Calls to Action: A Literature Review and Content Analysis.	LR	2024-09-20	EXCLUDE	No substantive discussion of stigma
696	Exploring oral health and hygiene practices in the Algonquin community of Rapid Lake, Quebec.	LR	2024-09-20	EXCLUDE	No substantive discussion of stigma
697	Mapping the maternal health research landscape in Nunavut: A systematic search & critical review of methodology.	LR	2024-09-20	EXCLUDE	Article type was essay, commentary, position statement, or review--not primary research.
698	Building on values. The future of health care in Canada: executive summary.	LR	2024-09-20	EXCLUDE	Article type was essay, commentary, position statement, or review--not primary research.
699	Teenage pregnancy and long-term mental health outcomes among Indigenous women in Canada.	LR	2024-09-20	EXCLUDE	No substantive discussion of stigma
700	Indigenous engagement in health: lessons from Brazil, Chile, Australia and New Zealand.	LR	2024-09-20	EXCLUDE	Participants were not Indigenous Peoples living in Canada (IPLiC), or the data collected from IPLiC was not separable from the data gathered from others.
701	Meaning of health: the perspectives of Aboriginal adults and youth in a northern Manitoba First Nations community.	LR	2024-09-20	EXCLUDE	No substantive discussion of stigma
702	A holistic approach to health.	LR	2024-09-20	EXCLUDE	Article type was essay, commentary, position statement, or review--not primary research.
703	An indigenous mental health program in remote Northwestern Ontario: development and training.	LR	2024-09-20	EXCLUDE	Article type was essay, commentary, position statement, or review--not primary research.
704	2-Spirit Indigenous Health Care and Cultural Humility.	LR	2024-09-20	EXCLUDE	Article type was essay, commentary, position statement, or review--not primary research.
705	Cultural orientation and safety app for new and short-term health care providers in Nunavut.	LR	2024-09-20	EXCLUDE	Article type was essay, commentary, position statement, or review--not primary research.
706	Factors of success, barriers, and the role of frontline workers in Indigenous maternal-child health programs: a scoping review.	LR	2024-09-20	EXCLUDE	Article type was essay, commentary, position statement, or review--not primary research.
707	Decolonizing health care: Challenges of cultural and epistemic pluralism in medical decision‐making with Indigenous communities.	LR	2024-09-20	EXCLUDE	Article type was essay, commentary, position statement, or review--not primary research.
708	Correlation of HIV-infection and HIV/HCV Co-infection with Oral Health Status of Inner-City Sub-population in Saskatchewan, Canada.	LR	2024-09-20	EXCLUDE	Participants were not Indigenous Peoples living in Canada (IPLiC), or the data collected from IPLiC was not separable from the data gathered from others.
709	Government bodies and their influence on the 2009 H1N1 health sector pandemic response in remote and isolated First Nation communities of sub-Arctic Ontario, Canada.	LR	2024-09-20	EXCLUDE	Article type was essay, commentary, position statement, or review--not primary research.
710	Precision health equity for racialized communities.	LR	2024-09-20	EXCLUDE	Article type was essay, commentary, position statement, or review--not primary research.
711	Canadian Northern and Indigenous health policy responses to the first wave of COVID-19.	LR	2024-09-20	EXCLUDE	Article type was essay, commentary, position statement, or review--not primary research.
712	Emotional health. The stress and diabetes link.	LR	2024-09-20	EXCLUDE	Article type was essay, commentary, position statement, or review--not primary research.
713	Less talk, more action: Continuing our push for improved indigenous health.	LR	2024-09-20	EXCLUDE	Article type was essay, commentary, position statement, or review--not primary research.
714	Dr. Jay Wortman leads first nations back to health.	LR	2024-09-20	EXCLUDE	Article type was essay, commentary, position statement, or review--not primary research.
715	Hospitalization for mental health related ambulatory care sensitive conditions: what are the trends for First Nations in British Columbia?.	LR	2024-09-20	EXCLUDE	No substantive discussion of stigma
716	Food insecurity and its association with multiple health outcomes among Indigenous peoples in Canada: the buffering role of culture-based resources.	LR	2024-09-20	EXCLUDE	Article type was essay, commentary, position statement, or review--not primary research.
717	Health System Enablers and Barriers to Continuity of Care for First Nations Peoples Living with Chronic Disease.	LR	2024-09-20	EXCLUDE	Article type was essay, commentary, position statement, or review--not primary research.
718	Sociocultural factors in relation to mental health within the Inuit population of Nunavik.	LR	2024-09-20	EXCLUDE	No substantive discussion of stigma
719	Psychedelics to Relieve Psychological Suffering Associated with a Life-Threatening Diagnosis: Time for a Canadian Policy Discussion.	LR	2024-09-20	EXCLUDE	Article type was essay, commentary, position statement, or review--not primary research.
720	Addressing the Shadow Pandemic: COVID-19 Related Impacts, Barriers, Needs, and Priorities to Health Care and Support for Women Survivors of Intimate Partner Violence and Brain Injury.	LR	2024-09-20	EXCLUDE	Participants were not Indigenous Peoples living in Canada (IPLiC), or the data collected from IPLiC was not separable from the data gathered from others.
721	Tuberculosis among First Nations, Inuit and Métis children and youth in Canada: Beyond medical management.	LR	2024-09-20	EXCLUDE	Article type was essay, commentary, position statement, or review--not primary research.
722	Lifelong learning in active ageing discourse: its conserving effect on wellbeing, health and vulnerability.	LR	2024-09-20	EXCLUDE	Participants were not Indigenous Peoples living in Canada (IPLiC), or the data collected from IPLiC was not separable from the data gathered from others.
723	Climate change and its impact on the mental health well‐being of Indigenous women in Western cities, Canada.	LR	2024-09-20	EXCLUDE	Duplicate from another database
724	Role of Aboriginal Health Practitioners in administering and increasing COVID-19 vaccination rates in a Victorian Aboriginal Community Controlled Health Organisation.	LR	2024-09-20	EXCLUDE	Article type was essay, commentary, position statement, or review--not primary research.
725	Aboriginal peoples in complete mental health: A nationally-representative Canadian portrait of resilience and flourishing.	LR	2024-09-20	EXCLUDE	Article type was essay, commentary, position statement, or review--not primary research.
726	“When I Grow Up I Want to Be a Doctor”: Promoting Atikamekw Children's Interest for Health Professions Through a Book Collection.	LR	2024-09-20	EXCLUDE	No substantive discussion of stigma
727	Epistemic inclusion in the Qanuilirpitaa? Nunavik Inuit health survey: developing an Inuit model and determinants of health and well-being.	LR	2024-09-20	EXCLUDE	No substantive discussion of stigma
728	Holistic Health of Two Spirit People in Canada: A Call for Nursing Action.	RD	2024-09-21	EXCLUDE	Article type was essay, commentary, position statement, or review--not primary research.
729	Planning Adolescent Mental Health Promotion Programming in Saskatoon.	RD	2024-09-21	EXCLUDE	Article type was essay, commentary, position statement, or review--not primary research.
730	Opportunities and Barriers to Rural, Remote and First Nation Health Services Research in Canada: Comparing Access to Administrative Claims Data in Manitoba and British Columbia.	RD	2024-09-21	EXCLUDE	Article type was essay, commentary, position statement, or review--not primary research.
731	Development and validation of a case-finding algorithm for neck and back pain in the Canadian Armed Forces using health administrative data.	RD	2024-09-21	EXCLUDE	Participants were not Indigenous Peoples living in Canada (IPLiC), or the data collected from IPLiC was not separable from the data gathered from others.
732	Development and validation of a case-finding algorithm for neck and back pain in the Canadian Armed Forces using health administrative data.	RD	2024-09-21	EXCLUDE	Article type was essay, commentary, position statement, or review--not primary research.
733	Healthy Canadians: A Federal report on Comparable Health Indicators 2008 --- executive summary.	RD	2024-09-21	EXCLUDE	Article type was essay, commentary, position statement, or review--not primary research.
734	The Burden of Being “Employable”: Underpaid and Unpaid Work and Women’s Health.	RD	2024-09-21	EXCLUDE	No substantive discussion of stigma
735	Maternal Prenatal Felt Security and Infant Health at Birth Interact to Predict Infant Fussing and Crying at 12 Months Postpartum.	RD	2024-09-21	EXCLUDE	No substantive discussion of stigma
736	Diabetes and Society: CIHR's new guidelines for Aboriginal health research: setting the ground rules...Canadian Institutes of Health Research	RD	2024-09-21	EXCLUDE	Article type was essay, commentary, position statement, or review--not primary research.
737	The Mini-Med School and Its Impact on Future Health Care Professionals' Attitudes toward Indigenous People.	RD	2024-09-21	EXCLUDE	Participants were not Indigenous Peoples living in Canada (IPLiC), or the data collected from IPLiC was not separable from the data gathered from others.
738	Mental health in the Americas: an overview of the treatment gap.	RD	2024-09-21	EXCLUDE	Article type was essay, commentary, position statement, or review--not primary research.
739	How has Indigenous Health Research changed in Atlantic Canada over two decades? A scoping review from 2001 to 2020.	RD	2024-09-21	EXCLUDE	Article type was essay, commentary, position statement, or review--not primary research.
740	Appendix 12 -- Aboriginal Health Blueprint discussion -- First Nations' contribution to Blueprint.	RD	2024-09-21	EXCLUDE	Article type was essay, commentary, position statement, or review--not primary research.
741	President's Message. Striving for excellence in continuing education on indigenous health.	RD	2024-09-21	EXCLUDE	Article type was essay, commentary, position statement, or review--not primary research.
742	Problems of mental health in the Canadian arctic.	RD	2024-09-21	EXCLUDE	Article type was essay, commentary, position statement, or review--not primary research.
743	Problems of mental health in the Canadian arctic.	RD	2024-09-21	EXCLUDE	Article type was essay, commentary, position statement, or review--not primary research.
744	Perspectives on health: experiences of First Nations dialysis patients relocated from remote communities for treatment.	RD	2024-09-21	EXCLUDE	No substantive discussion of stigma
745	Water Insecurity and Maternal Health Among Haudenosaunee Women in Canada.	RD	2024-09-21	EXCLUDE	No substantive discussion of stigma
746	Housing as a determinant of Inuit mental health: associations between improved housing measures and decline in psychological distress after rehousing in Nunavut and Nunavik.	RD	2024-09-21	EXCLUDE	No substantive discussion of stigma
747	Confined to a tokenistic status: Social scientists in leadership roles in a national health research funding agency.	RD	2024-09-21	EXCLUDE	Article type was essay, commentary, position statement, or review--not primary research.
748	Visibility and Voice: Aboriginal People Experience Culturally Safe and Unsafe Health Care.	RD	2024-09-21	EXCLUDE	Article type was essay, commentary, position statement, or review--not primary research.
749	Visibility and Voice: Aboriginal People Experience Culturally Safe and Unsafe Health Care.	RD	2024-09-21	EXCLUDE	No substantive discussion of stigma
750	CDHA matters. Improving cost effectiveness and program efficiencies in First Nations and Inuit Health Branch, Non Insured Health Benefits program.	RD	2024-09-21	EXCLUDE	Article type was essay, commentary, position statement, or review--not primary research.
751	An Occupational Therapy Life Skills Curriculum Model for a Native American Tribe: A Health Promotion Program Based on Ethnographic Field Research.	RD	2024-09-21	EXCLUDE	No substantive discussion of stigma
752	Public Health Watch.	RD	2024-09-21	EXCLUDE	Article type was essay, commentary, position statement, or review--not primary research.
753	Health fund focuses on Aboriginal Peoples.	RD	2024-09-21	EXCLUDE	Article type was essay, commentary, position statement, or review--not primary research.
754	A CURE FOR WELLNESS: How privilege determines health and wellness in Canada--and what we can do about it.	RD	2024-09-21	EXCLUDE	Article type was essay, commentary, position statement, or review--not primary research.
755	Anishinabek sources of strength: Learning from First Nations people who have experienced mental health and substance use challenges.	RD	2024-09-21	EXCLUDE	Article type was essay, commentary, position statement, or review--not primary research.
756	Association between early childhood oral health impact scale (ECOHIS) scores and pediatric dental surgery wait times.	RD	2024-09-21	EXCLUDE	No substantive discussion of stigma
757	Health-related quality-of-life and receipt of women-centered HIV care among women living with HIV in Canada.	RD	2024-09-21	EXCLUDE	Participants were not Indigenous Peoples living in Canada (IPLiC), or the data collected from IPLiC was not separable from the data gathered from others.
758	Quarterly change. Winnipeg Health Sciences Centre.	RD	2024-09-21	EXCLUDE	Article type was essay, commentary, position statement, or review--not primary research.
759	visibility and Voice: Aboriginal People Experience Culturally Safe and Unsafe Health Care.	RD	2024-09-21	EXCLUDE	Participants were not Indigenous Peoples living in Canada (IPLiC), or the data collected from IPLiC was not separable from the data gathered from others.
760	Exploring the role of the dental hygienist in reducing oral health disparities in Canada: A qualitative study.	RD	2024-09-21	EXCLUDE	Participants were not Indigenous Peoples living in Canada (IPLiC), or the data collected from IPLiC was not separable from the data gathered from others.
761	Chronic pain: The Canadian Armed Forces members and Veterans mental health follow-up survey.	RD	2024-09-21	EXCLUDE	Participants were not Indigenous Peoples living in Canada (IPLiC), or the data collected from IPLiC was not separable from the data gathered from others.
762	Self-reported Effects of Water on Health in First Nations Communities in Saskatchewan, Canada: Results From Community-Based Participatory Research.	RD	2024-09-21	EXCLUDE	No substantive discussion of stigma
763	Sunrise Health Region -- taking aim at the nursing shortage.	RD	2024-09-21	EXCLUDE	Article type was essay, commentary, position statement, or review--not primary research.
764	Economic Evaluation of Community-Based HIV Prevention Programs in Ontario: Evidence of Effectiveness in Reducing HIV Infections and Health Care Costs.	RD	2024-09-21	EXCLUDE	No substantive discussion of stigma
765	Economic Evaluation of Community-Based HIV Prevention Programs in Ontario: Evidence of Effectiveness in Reducing HIV Infections and Health Care Costs.	RD	2024-09-21	EXCLUDE	No substantive discussion of stigma
766	Appendix 1 -- Cultural safety: effecting and supporting transformative change and improving the health of First Nations, Inuit and Métis people.	RD	2024-09-21	EXCLUDE	Article type was essay, commentary, position statement, or review--not primary research.
767	The Intersectional Impact of Cost-Related Non-Adherence and Depression: A Cross-Sectional Analysis of the Canadian Community Health Survey by Sex, Race, and Indigeneity.	RD	2024-09-21	EXCLUDE	No substantive discussion of stigma
768	Informing critical indigenous health education through critical reflection: A qualitative consensus study.	RD	2024-09-21	EXCLUDE	No substantive discussion of stigma
769	Reproductive health interventions for Inuit youth in the north: a scoping review.	RD	2024-09-21	EXCLUDE	Article type was essay, commentary, position statement, or review--not primary research.
770	Mental Health, Welfare Reliance, and Lone Motherhood.	RD	2024-09-21	EXCLUDE	Article type was essay, commentary, position statement, or review--not primary research.
771	Systematic review of Indigenous involvement and content in mental health interventions and their effectiveness for Indigenous populations.	RD	2024-09-21	EXCLUDE	Article type was essay, commentary, position statement, or review--not primary research.
772	People of color in North America report improvements in racial trauma and mental health symptoms following psychedelic experiences.	RD	2024-09-21	EXCLUDE	Participants were not Indigenous Peoples living in Canada (IPLiC), or the data collected from IPLiC was not separable from the data gathered from others.
773	Conceptualizations of help-seeking for mental health concerns in First Nations communities in Canada: A comparison of fit with the Andersen Behavioral Model.	RD	2024-09-21	EXCLUDE	Duplicate from another database
774	Defining quality of preventive oral health services in a northern First Nations community: a concept mapping study.	RD	2024-09-21	EXCLUDE	Article type was essay, commentary, position statement, or review--not primary research.
775	Defining quality of preventive oral health services in a northern First Nations community: a concept mapping study.	RD	2024-09-21	EXCLUDE	No substantive discussion of stigma
776	Navigating Between Rigour and Community-Based Research Partnerships: Building the Evaluation of the Uniting Our Nations Health Promotion Program for FNMI Youth.	RD	2024-09-21	EXCLUDE	Article type was essay, commentary, position statement, or review--not primary research.
777	Aboriginal women's perceptions of heart health in their community.	RD	2024-09-21	EXCLUDE	No substantive discussion of stigma
778	Inclusion of Naturopaths in Northern Ontario Primary Care: A Proposed Solution for The Health Human Resources Shortage.	RD	2024-09-21	EXCLUDE	Participants were not Indigenous Peoples living in Canada (IPLiC), or the data collected from IPLiC was not separable from the data gathered from others.
779	visibility and Voice: Aboriginal People Experience Culturally Safe and Unsafe Health Care.	RD	2024-09-21	EXCLUDE	Article type was essay, commentary, position statement, or review--not primary research.
780	Health beliefs toward diabetes mellitus in two Ontario First Nation populations.	RD	2024-09-21	EXCLUDE	No substantive discussion of stigma
781	CDHA matters. Improving cost effectiveness and program efficiencies in First Nations and Inuit Health Branch, Non Insured Health Benefits program.	RD	2024-09-21	EXCLUDE	Article type was essay, commentary, position statement, or review--not primary research.
782	An Occupational Therapy Life Skills Curriculum Model for a Native American Tribe: A Health Promotion Program Based on Ethnographic Field Research.	RD	2024-09-21	EXCLUDE	No substantive discussion of stigma
783	Public Health Watch.	RD	2024-09-21	EXCLUDE	Article type was essay, commentary, position statement, or review--not primary research.
784	Health fund focuses on Aboriginal Peoples.	RD	2024-09-21	EXCLUDE	Article type was essay, commentary, position statement, or review--not primary research.
785	A CURE FOR WELLNESS: How privilege determines health and wellness in Canada--and what we can do about it.	RD	2024-09-21	EXCLUDE	Article type was essay, commentary, position statement, or review--not primary research.
786	Anishinabek sources of strength: Learning from First Nations people who have experienced mental health and substance use challenges.	RD	2024-09-21	EXCLUDE	Article type was essay, commentary, position statement, or review--not primary research.
787	Anishinabek sources of strength: Learning from First Nations people who have experienced mental health and substance use challenges.	RD	2024-09-21	EXCLUDE	No substantive discussion of stigma
788	Health-related quality-of-life and receipt of women-centered HIV care among women living with HIV in Canada.	RD	2024-09-21	EXCLUDE	Participants were not Indigenous Peoples living in Canada (IPLiC), or the data collected from IPLiC was not separable from the data gathered from others.
789	Quarterly change. Winnipeg Health Sciences Centre.	RD	2024-09-21	EXCLUDE	Article type was essay, commentary, position statement, or review--not primary research.
790	Implementation of an interprofessional health education course on abortion care.	RD	2024-09-21	EXCLUDE	Participants were not Indigenous Peoples living in Canada (IPLiC), or the data collected from IPLiC was not separable from the data gathered from others.
791	Exploring the role of the dental hygienist in reducing oral health disparities in Canada: A qualitative study.	RD	2024-09-21	EXCLUDE	Participants were not Indigenous Peoples living in Canada (IPLiC), or the data collected from IPLiC was not separable from the data gathered from others.
792	Chronic pain: The Canadian Armed Forces members and Veterans mental health follow-up survey.	RD	2024-09-21	EXCLUDE	Participants were not Indigenous Peoples living in Canada (IPLiC), or the data collected from IPLiC was not separable from the data gathered from others.
793	Self-reported Effects of Water on Health in First Nations Communities in Saskatchewan, Canada: Results From Community-Based Participatory Research.	RD	2024-09-21	EXCLUDE	No substantive discussion of stigma
794	Sunrise Health Region -- taking aim at the nursing shortage.	RD	2024-09-21	EXCLUDE	Article type was essay, commentary, position statement, or review--not primary research.
795	Economic Evaluation of Community-Based HIV Prevention Programs in Ontario: Evidence of Effectiveness in Reducing HIV Infections and Health Care Costs.	RD	2024-09-21	EXCLUDE	Article type was essay, commentary, position statement, or review--not primary research.
796	Appendix 1 -- Cultural safety: effecting and supporting transformative change and improving the health of First Nations, Inuit and Métis people.	RD	2024-09-21	EXCLUDE	Article type was essay, commentary, position statement, or review--not primary research.
797	The Intersectional Impact of Cost-Related Non-Adherence and Depression: A Cross-Sectional Analysis of the Canadian Community Health Survey by Sex, Race, and Indigeneity.	RD	2024-09-21	EXCLUDE	No substantive discussion of stigma
798	Informing critical indigenous health education through critical reflection: A qualitative consensus study.	RD	2024-09-21	EXCLUDE	No substantive discussion of stigma
799	Reproductive health interventions for Inuit youth in the north: a scoping review.	RD	2024-09-21	EXCLUDE	Article type was essay, commentary, position statement, or review--not primary research.
800	Mental Health, Welfare Reliance, and Lone Motherhood.	RD	2024-09-21	EXCLUDE	Article type was essay, commentary, position statement, or review--not primary research.
801	Systematic review of Indigenous involvement and content in mental health interventions and their effectiveness for Indigenous populations.	RD	2024-09-21	EXCLUDE	Article type was essay, commentary, position statement, or review--not primary research.
802	People of color in North America report improvements in racial trauma and mental health symptoms following psychedelic experiences.	RD	2024-09-21	EXCLUDE	Participants were not Indigenous Peoples living in Canada (IPLiC), or the data collected from IPLiC was not separable from the data gathered from others.
803	Conceptualizations of help-seeking for mental health concerns in First Nations communities in Canada: A comparison of fit with the Andersen Behavioral Model.	RD	2024-09-21	EXCLUDE	Duplicate from another database
804	Defining quality of preventive oral health services in a northern First Nations community: a concept mapping study.	RD	2024-09-21	EXCLUDE	Article type was essay, commentary, position statement, or review--not primary research.
805	Disparities in primary and emergency health care among "off-reserve" Indigenous females compared with non-Indigenous females aged 15–55 years in Canada.	RD	2024-09-21	EXCLUDE	No substantive discussion of stigma
806	One Health and reconciliation: media portrayals of dogs and Indigenous communities in Canada.	RD	2024-09-21	EXCLUDE	No substantive discussion of stigma
807	Psychosocial factors associated with the mental health of indigenous children living in high income countries: a systematic review.	RD	2024-09-21	EXCLUDE	Article type was essay, commentary, position statement, or review--not primary research.
808	Indigenous health systems governance.	RD	2024-09-21	EXCLUDE	Article type was essay, commentary, position statement, or review--not primary research.
809	Disruption as opportunity: Impacts of an organizational health equity intervention in primary care clinics.	RD	2024-09-21	EXCLUDE	Participants were not Indigenous Peoples living in Canada (IPLiC), or the data collected from IPLiC was not separable from the data gathered from others.
810	The healing work and nursing care of Aboriginal women, female medical missionaries, nursing sisters, public health nurses, and female attendants in southern Alberta First Nations communities, 1880--1930.	RD	2024-09-21	EXCLUDE	Participants were not Indigenous Peoples living in Canada (IPLiC), or the data collected from IPLiC was not separable from the data gathered from others.
811	Aboriginal Health Blueprint panel discussion.	RD	2024-09-21	EXCLUDE	Article type was essay, commentary, position statement, or review--not primary research.
812	Working together to improve the mental health of indigenous children: A systematic review.	RD	2024-09-21	EXCLUDE	Article type was essay, commentary, position statement, or review--not primary research.
813	Guest Editor’s Note. ACCOUNTING FOR THE IMPORTANCE OF HOME-PLACE, WORKPLACE, LANDSCAPE, AND IDENTITY IN CANADIAN HEALTH CARE SERVICES.	RD	2024-09-21	EXCLUDE	Article type was essay, commentary, position statement, or review--not primary research.
814	Indigenous Identity and Household Food Insecurity are Associated with Poor Health Outcomes in Canada.	RD	2024-09-21	EXCLUDE	No substantive discussion of stigma
815	A process of healing for the Labrador Innu: Improving health and wellbeing in the context of historical and contemporary colonialism.	RD	2024-09-21	EXCLUDE	Article type was essay, commentary, position statement, or review--not primary research.
816	New way of working together for Indigenous health.	RD	2024-09-21	EXCLUDE	Article type was essay, commentary, position statement, or review--not primary research.
817	Conversations on telemental health: listening to remote and rural First Nations communities.	RD	2024-09-21	EXCLUDE	No substantive discussion of stigma
818	Sex work community participation in criminalized environments: a community-based cohort study of occupational health impacts in Vancouver, Canada: 2010–2019.	RD	2024-09-21	EXCLUDE	Participants were not Indigenous Peoples living in Canada (IPLiC), or the data collected from IPLiC was not separable from the data gathered from others.
819	The Traditional Roles of Caring for Elders: Views from First Nations Elders Regarding Health, Violence, and Elder Abuse.	RD	2024-09-21	EXCLUDE	No substantive discussion of stigma
820	Leveraging Technology to Promote Workplace Mental Health.	RD	2024-09-21	EXCLUDE	Participants were not Indigenous Peoples living in Canada (IPLiC), or the data collected from IPLiC was not separable from the data gathered from others.
821	Adapting to the Effects of Climate Change on Inuit Health.	RD	2024-09-21	EXCLUDE	Article type was essay, commentary, position statement, or review--not primary research.
822	Indigenous Wound, Ostomy, and Continence Health Core Program: A Change in Non-Insured Health Benefits Policy to Improve the Health of Indigenous Canadians.	RD	2024-09-21	EXCLUDE	Article type was essay, commentary, position statement, or review--not primary research.
823	Inuit Children's Health Shaped by Their Environment.	RD	2024-09-21	EXCLUDE	Article type was essay, commentary, position statement, or review--not primary research.
824	The Application of Health Leadership Competencies Around the World to the Canadian Midwifery Profession: A Scoping Review.	RD	2024-09-21	EXCLUDE	Article type was essay, commentary, position statement, or review--not primary research.
825	Unpacking racism during COVID-19: narratives from racialized Canadian gay, bisexual, and queer men.	RD	2024-09-21	EXCLUDE	Participants were not Indigenous Peoples living in Canada (IPLiC), or the data collected from IPLiC was not separable from the data gathered from others.
826	Wearable Health Technology to Understand Harvesting Activities in Dokis First Nation during the COVID-19 Pandemic.	RD	2024-09-21	EXCLUDE	No substantive discussion of stigma
827	Dress for success: Embedded health sensors in the future soldier.	RD	2024-09-21	EXCLUDE	No substantive discussion of stigma
828	Understanding the factors influencing the Aboriginal health care experience.	RD	2024-09-21	EXCLUDE	No substantive discussion of stigma
829	“Finally when I started falling down”: Indigenous tuberculosis patient experiences of health and illness on the Canadian prairies	LR	2024-09-04	EXCLUDE	No substantive discussion of stigma
830	“If you understand you cope better with it”: the role of education in building palliative care capacity in four First Nations communities in Canada	LR	2024-09-04	EXCLUDE	No substantive discussion of stigma
831	Navigating first nations social and emotional wellbeing in mainstream mental health services	LR	2024-09-04	EXCLUDE	Article type was essay, commentary, position statement, or review--not primary research.
832	Community-wide measures of wellness in a remote First Nations community experiencing opioid dependence: Evaluating outpatient buprenorphine-naloxone substitution therapy in the context of a First Nations healing program	LR	2024-09-04	EXCLUDE	No substantive discussion of stigma
833	Facilitating mental health literacy: targeting canadian first nations youth	LR	2024-09-04	EXCLUDE	No substantive discussion of stigma
834	What is Stigma	LR	2024-09-04	EXCLUDE	Article type was essay, commentary, position statement, or review--not primary research.
835	Exploring the impact of long qt syndrome: perspectives from a northern British Columbia First Nations community	LR	2024-09-04	EXCLUDE	No substantive discussion of stigma
836	Decolonizing first nations health	LR	2024-09-04	EXCLUDE	Article type was essay, commentary, position statement, or review--not primary research.
837	Stuck at the border of the reserve: Self-idenatity and authentic identity amongst mixed race First Nations women	LR	2024-09-04	EXCLUDE	Participants’ experiences of stigma stemmed primarily from qualities other than their health condition.
838	Mental wellness in Canada’s Aboriginal communities: striving toward reconciliation	LR	2024-09-04	EXCLUDE	No substantive discussion of stigma
839	Exploring Cultural Healing and Mental Wellness in a Northern Saskatchewan First Nations Community	LR	2024-09-04	EXCLUDE	No substantive discussion of stigma
840	First Nations parenting and child reunification: Identifying strengths, barriers, and community needs within the child welfare system	LR	2024-09-04	EXCLUDE	Participants’ experiences of stigma stemmed primarily from qualities other than their health condition.
841	Features of medical stigmatization among the population IN Gomel region	LR	2024-09-04	EXCLUDE	Participants were not Indigenous Peoples living in Canada (IPLiC), or the data collected from IPLiC was not separable from the data gathered from others.
842	Cycles of silence: First Nations women overcoming social and historical barriers in supportive cancer care	LR	2024-09-04	EXCLUDE	No substantive discussion of stigma
843	Mothering and opioids: Addressing stigma and acting collaboratively	LR	2024-09-04	EXCLUDE	Article type was essay, commentary, position statement, or review--not primary research.
844	Case 6:“I know there is hope, even in a world of loss”: A Local Community-Based Intervention to Address Mental Health Challenges Among First Nations Men and Boys	LR	2024-09-04	EXCLUDE	Article type was essay, commentary, position statement, or review--not primary research.
845	Mental Health and Healing with the Carrier First Nation: Views of Seven Traditional Healers and Knowledge Holders	LR	2024-09-04	EXCLUDE	No substantive discussion of stigma
846	EXPLORING FORMAL DEMENTIA CARE AMONG FIRST NATIONS IN SOUTHWESTERN ONTARIO: A GROUNDED THEORY STUDY	LR	2024-09-04	EXCLUDE	No substantive discussion of stigma
847	Helping Others Facilitates Well-Being For First Nations, Métis, and Inuit Leaders and Mentors Living with HIV/AIDS	LR	2024-09-04	EXCLUDE	No substantive discussion of stigma
848	Paradoxes and contradictions in health policy reform: Implications for First Nations women	LR	2024-09-04	EXCLUDE	No substantive discussion of stigma
849	Being and becoming a helper: Illness disclosure and identity transformations among Indigenous people living with HIV or AIDS in Saskatoon, Saskatchewan	LR	2024-09-04	EXCLUDE	No substantive discussion of stigma
850	Indigenous Victims with Mental Illness: The Influence of Stereotypes and Stigma on Mock-Juror Perceptions	LR	2024-09-04	EXCLUDE	No substantive discussion of stigma
851	Navigating Paths to Wellness: A Strengths-Based Photovoice Study Conducted with One First Nation in Southern Ontario, Canada	LR	2024-09-04	EXCLUDE	No substantive discussion of stigma
852	“This person is still here with us today”: A qualitative follow-up with Mental Health First Aid First Nations training participants	LR	2024-09-04	EXCLUDE	No substantive discussion of stigma
853	Challenges to the provision of diabetes care in first nations communities: results from a national survey of healthcare providers in Canada	LR	2024-09-04	EXCLUDE	No substantive discussion of stigma
854	Exploring colonization and mental health from the perspective of a First Nations community in Labrador `	LR	2024-09-04	EXCLUDE	No substantive discussion of stigma
855	Counselling First Nations: Experiences of how Aboriginal clients develop, experience, and maintain successful healing relationships with non-Aboriginal counsellors in mainstream mental health settings, a narrative study	LR	2024-09-04	EXCLUDE	No substantive discussion of stigma
856	First Nations Elders in Northwestern Ontario’s perspectives of health, body image and eating disorders	LR	2024-09-04	EXCLUDE	No substantive discussion of stigma
857	Canada first nations strengths in Community-Based primary healthcare	LR	2024-09-04	EXCLUDE	No substantive discussion of stigma
858	Health System Enablers and Barriers to Continuity of Care for First Nations Peoples Living with Chronic Disease	LR	2024-09-04	EXCLUDE	No substantive discussion of stigma
859	“Racial” categories and health risks: Epidemiological surveillance among Canadian First Nations	LR	2024-09-04	EXCLUDE	No substantive discussion of stigma
860	First nations People's challenge in managing coronary artery disease risk	LR	2024-09-04	EXCLUDE	No substantive discussion of stigma
861	First nations People's challenge in managing coronary artery disease risk	LR	2024-09-04	EXCLUDE	No substantive discussion of stigma
862	First Nations people with disabilities, an analysis of service delivery in Manitoba	LR	2024-09-04	EXCLUDE	No substantive discussion of stigma
863	First nations people's perspectives on barriers and supports for enhancing HPV vaccination: foundations for sustainable, community-driven strategies	LR	2024-09-04	EXCLUDE	No substantive discussion of stigma
864	Understanding First Nations Young Adults' Health Literacy	LR	2024-09-04	EXCLUDE	No substantive discussion of stigma
865	Is geographical isolation associated with poorer outcomes for Northern Manitoba First Nation communities?	LR	2024-09-04	EXCLUDE	No substantive discussion of stigma
866	Hospitalization for mental health related ambulatory care sensitive conditions: what are the trends for First Nations in British Columbia?	LR	2024-09-04	EXCLUDE	No substantive discussion of stigma
867	A Person First: a workshop to help teens support friends with mental problems	LR	2024-09-04	EXCLUDE	No substantive discussion of stigma
868	Ideals of counseling practice: Therapeutic insights from an Indigenous first nations-controlled treatment program.	LR	2024-09-04	EXCLUDE	No substantive discussion of stigma
869	Facilitating Mental Health Literacy: Targeting Canadian First Nations Youth Faciliter la littératie en santé mentale: Cibler les jeunes Canadiennes des Premières Nations	LR	2024-09-04	EXCLUDE	No substantive discussion of stigma
870	“They treated me like crap and I know it was because I was Native”: The healthcare experiences of Aboriginal peoples living in Vancouver's inner city	LR	2024-09-04	EXCLUDE	Participants’ experiences of stigma stemmed primarily from qualities other than their health condition.
871	Lessons from First Nations partnerships in hepatitis C research and the co-creation of knowledge	LR	2024-09-04	EXCLUDE	No substantive discussion of stigma
872	EQUIP emergency: can interventions to reduce racism, discrimination and stigma in EDs improve outcomes?	LR	2024-09-04	EXCLUDE	No substantive discussion of stigma
873	The Meaning of the Client Experience At a Health Centre Within a First Nations Community in Southern Ontario	LR	2024-09-04	EXCLUDE	No substantive discussion of stigma
874	Health inequities experienced by Aboriginal children with respiratory conditions and their parents	LR	2024-09-04	EXCLUDE	No substantive discussion of stigma
875	Intergenerational trauma: Convergence of multiple processes among First Nations peoples in Canada	LR	2024-09-04	EXCLUDE	No substantive discussion of stigma
876	Stigma-Free Spaces for Healing, Empowerment, and Self-Determination	LR	2024-09-04	EXCLUDE	Participants were not Indigenous Peoples living in Canada (IPLiC), or the data collected from IPLiC was not separable from the data gathered from others.
877	The rationale for developing a programme of services by and for Indigenous men in a First Nations community	LR	2024-09-04	EXCLUDE	No substantive discussion of stigma
878	“Because of COVID…”: The impacts of COVID-19 on First Nation people accessing the HIV cascade of care in Manitoba, Canada	LR	2024-09-04	EXCLUDE	Participants’ experiences of stigma stemmed primarily from qualities other than their health condition.
879	Accessing health services while living with HIV: Intersections of stigma	LR	2024-09-04	EXCLUDE	No substantive discussion of stigma
880	“Breaking the silence” to improve cancer survivorship care for First Nations Peoples: a study protocol for an Indigenous knowledge translation strategy	LR	2024-09-04	EXCLUDE	No substantive discussion of stigma
881	Diversity, Disparity and Diabetes: Voices of Urban First Nations and Métis People, Health Service Providers and Policy Makers	LR	2024-09-04	EXCLUDE	No substantive discussion of stigma
882	First Nations members’ emergency department experiences in Alberta: a qualitative study	LR	2024-09-04	EXCLUDE	No substantive discussion of stigma
883	Indigenous and non-Indigenous people experiencing homelessness and mental illness in two Canadian cities: A retrospective analysis and implications for culturally informed action	LR	2024-09-04	EXCLUDE	No substantive discussion of stigma
884	Childhood adversity, perceived discrimination, and coping strategies in relation to depressive symptoms among First Nations adults in Canada: The moderating role of unsupportive social interactions from ingroup and outgroup members.	LR	2024-09-04	EXCLUDE	Participants’ experiences of stigma stemmed primarily from qualities other than their health condition.
885	Ground-up approach to understanding the impacts of historical trauma in one reserve-dwelling first nations community.	LR	2024-09-04	EXCLUDE	Participants’ experiences of stigma stemmed primarily from qualities other than their health condition.
886	Failure to acknowledge inequities in the social determinants of health	LR	2024-09-04	EXCLUDE	Article type was essay, commentary, position statement, or review--not primary research.
887	Identifying barriers to preventive care among First Nations people at risk of lower extremity amputation: a qualitative study	LR	2024-09-04	EXCLUDE	No substantive discussion of stigma
888	Through an equity lens: illuminating the relationships among social inequities, stigma and discrimination, and patient experiences of emergency health care	LR		EXCLUDE	Participants’ experiences of stigma stemmed primarily from qualities other than their health condition.
889	Social suffering: Indigenous peoples’ experiences of accessing mental health and substance use services	LR		EXCLUDE	Participants’ experiences of stigma stemmed primarily from qualities other than their health condition.
890	Enacted stigma and HIV risk behaviours among sexual minority indigenous youth in Canada, New Zealand, and the United States	LR		EXCLUDE	Participants were not Indigenous Peoples living in Canada (IPLiC), or the data collected from IPLiC was not separable from the data gathered from others.
891	The impact of indigenous identity and treatment seeking intention on the stigmatization of substance use	LR		EXCLUDE	Participants’ experiences of stigma stemmed primarily from qualities other than their health condition.
892	Beyond co-production: The construction of drug checking knowledge in a Canadian supervised injection facility.	RD	2024-09-13	EXCLUDE	No substantive discussion of stigma
893	"Stigma is where the harm comes from": Exploring expectations and lived experiences of hepatitis C virus post-treatment trajectories among people who inject drugs.	RD	2024-09-13	EXCLUDE	Participants were not Indigenous Peoples living in Canada (IPLiC), or the data collected from IPLiC was not separable from the data gathered from others.
894	Understanding health disparities among female street youth.	RD	2024-09-13	EXCLUDE	Article type was essay, commentary, position statement, or review--not primary research.
895	"They treated me like crap and I know it was because I was Native": The healthcare experiences of Aboriginal peoples living in Vancouver's inner city.	RD	2024-09-13	EXCLUDE	Duplicate from another database
896	Sexual anxiety among women living with HIV in the era of antiretroviral treatment suppressing HIV transmission.	RD	2024-09-13	EXCLUDE	Participants were not Indigenous Peoples living in Canada (IPLiC), or the data collected from IPLiC was not separable from the data gathered from others.
897	The impact of indigenous identity and treatment seeking intention on the stigmatization of substance use.	RD	2024-09-13	EXCLUDE	Duplicate from another database
898	Liver health events: An indigenous community-led model to enhance HCV screening and linkage to care.	RD	2024-09-13	EXCLUDE	No substantive discussion of stigma
899	We are (a measurable) family: Affect and audit in a Toronto HIV/AIDS service organisation.	RD	2024-09-13	EXCLUDE	Article type was essay, commentary, position statement, or review--not primary research.
900	Using photovoice to understand experiences of opioid use among sexual and gender minority youth in vancouver, canada.	RD	2024-09-13	EXCLUDE	Duplicate from another database
901	Correlates of suicidality among a community-based cohort of women sex workers: The protective effect of social cohesion.	RD	2024-09-13	EXCLUDE	Participants were not Indigenous Peoples living in Canada (IPLiC), or the data collected from IPLiC was not separable from the data gathered from others.
902	They won't change it back in their heads that we're trash': The intersection of sex work-related stigma and evolving policing strategies.	RD	2024-09-13	EXCLUDE	Participants were not Indigenous Peoples living in Canada (IPLiC), or the data collected from IPLiC was not separable from the data gathered from others.
903	Development of coping strategies and sexual subjectivity among female youth in the Northwest territories, described through body mapping.	RD	2024-09-13	EXCLUDE	Duplicate from another database
904	Harm reduction, methadone maintenance treatment and the root causes of health and social inequities: An intersectional lens in the Canadian context.	RD	2024-09-13	EXCLUDE	Participants’ experiences of stigma stemmed primarily from qualities other than their health condition.
905	Negotiating sex work and client interactions in the context of a fentanyl-related overdose epidemic.	RD	2024-09-13	EXCLUDE	Participants were not Indigenous Peoples living in Canada (IPLiC), or the data collected from IPLiC was not separable from the data gathered from others.
906	this is what's going to heal our kids': Bringing the sexy health carnival into indigenous cultural gatherings.	RD	2024-09-13	EXCLUDE	Duplicate from another database
907	Area restrictions, risk, harm, and health care access among people who use drugs in Vancouver, Canada: A spatially oriented qualitative study.	RD	2024-09-13	EXCLUDE	Participants were not Indigenous Peoples living in Canada (IPLiC), or the data collected from IPLiC was not separable from the data gathered from others.
908	Perceived mistreatment in health care settings and its relationship with hiv clinical outcomes in hiv-positive people who use drugs in vancouver, canada.	RD	2024-09-13	EXCLUDE	Participants were not Indigenous Peoples living in Canada (IPLiC), or the data collected from IPLiC was not separable from the data gathered from others.
909	Intersectionality as an analytic framework for understanding the experiences of mental health stigma among racialized men.	RD	2024-09-13	EXCLUDE	Participants were not Indigenous Peoples living in Canada (IPLiC), or the data collected from IPLiC was not separable from the data gathered from others.
910	Sex work and motherhood: Social and structural barriers to health and social services for pregnant and parenting street and off-street sex workers.	RD	2024-09-13	EXCLUDE	Participants were not Indigenous Peoples living in Canada (IPLiC), or the data collected from IPLiC was not separable from the data gathered from others.
911	Voices of urban aboriginal peoples with diabetes.	RD	2024-09-13	EXCLUDE	No substantive discussion of stigma
912	Stigma of addiction and mental illness in healthcare: The case of patients' experiences in dental settings.	RD	2024-09-13	EXCLUDE	Participants were not Indigenous Peoples living in Canada (IPLiC), or the data collected from IPLiC was not separable from the data gathered from others.
913	Engaging Indigenous youth through popular theatre: Knowledge mobilization of Indigenous peoples' perspectives on access to healthcare services.	RD	2024-09-13	EXCLUDE	No substantive discussion of stigma
914	From benzos to berries: Treatment offered at an Aboriginal youth solvent abuse treatment centre relays the importance of culture.	RD	2024-09-13	EXCLUDE	Duplicate from another database
915	Visibility and voice: Aboriginal people experience culturally safe and unsafe health care.	RD	2024-09-13	EXCLUDE	Participants were not Indigenous Peoples living in Canada (IPLiC), or the data collected from IPLiC was not separable from the data gathered from others.
916	Lack of full citizenship rights linked to heightened client condom refusal among im/migrant sex workers in Metro Vancouver (2010-2018).	RD	2024-09-13	EXCLUDE	Participants were not Indigenous Peoples living in Canada (IPLiC), or the data collected from IPLiC was not separable from the data gathered from others.
917	Realizing women living with HIV's reproductive rights in the era of ART: The negative impact of non-consensual HIV disclosure on pregnancy decisions amongst women living with HIV in a Canadian setting.	RD	2024-09-13	EXCLUDE	Participants were not Indigenous Peoples living in Canada (IPLiC), or the data collected from IPLiC was not separable from the data gathered from others.
918	"I'm not HIV positive, I'm undetectable": Community forum on issues of stigma.	RD	2024-09-13	EXCLUDE	Participants were not Indigenous Peoples living in Canada (IPLiC), or the data collected from IPLiC was not separable from the data gathered from others.
919	First Nations Elders who use wheeled mobility: An exploration of culture and health.	RD	2024-09-13	EXCLUDE	Duplicate from another database
920	A feasibility trial of Mental Health First Aid First Nations: Acceptability, cultural adaptation, and preliminary outcomes.	RD	2024-09-13	EXCLUDE	Duplicate from another database
921	Exploring health coaching and mindfulness as levers for transformation in health: Stakeholder perspectives.	RD	2024-09-13	EXCLUDE	Participants were not Indigenous Peoples living in Canada (IPLiC), or the data collected from IPLiC was not separable from the data gathered from others.
922	Impact of overdose prevention sites during a public health emergency in Victoria, Canada.	RD	2024-09-13	EXCLUDE	Participants were not Indigenous Peoples living in Canada (IPLiC), or the data collected from IPLiC was not separable from the data gathered from others.
923	"This person is still here with us today": A qualitative follow-up with Mental Health First Aid First Nations training participants.	RD	2024-09-13	EXCLUDE	Duplicate from another database
924	Missed opportunities: Injection drug use and HIV/AIDS in Victoria, Canada.	RD	2024-09-13	EXCLUDE	Participants were not Indigenous Peoples living in Canada (IPLiC), or the data collected from IPLiC was not separable from the data gathered from others.
925	A longitudinal study of the well-being of Canadian women abused by intimate partners: A healing journey.	RD	2024-09-13	EXCLUDE	Participants were not Indigenous Peoples living in Canada (IPLiC), or the data collected from IPLiC was not separable from the data gathered from others.
926	The importance of culture in addressing domestic violence for First Nation's women.	RD	2024-09-13	EXCLUDE	Article type was essay, commentary, position statement, or review--not primary research.
927	"There is a place": Impacts of managed alcohol programs for people experiencing severe alcohol dependence and homelessness.	RD	2024-09-13	EXCLUDE	Participants were not Indigenous Peoples living in Canada (IPLiC), or the data collected from IPLiC was not separable from the data gathered from others.
928	Mental health, mental illness and migration.	RD	2024-09-13	EXCLUDE	Participants were not Indigenous Peoples living in Canada (IPLiC), or the data collected from IPLiC was not separable from the data gathered from others.
929	Global perspectives on ADHD: Social dimensions of diagnosis and treatment in sixteen countries.	RD	2024-09-13	EXCLUDE	Article type was essay, commentary, position statement, or review--not primary research.
930	Parenting adolescents from ethno-cultural backgrounds: A scan of community-based programs in Canada for the promotion of adolescent mental health.	RD	2024-09-13	EXCLUDE	Participants were not Indigenous Peoples living in Canada (IPLiC), or the data collected from IPLiC was not separable from the data gathered from others.
931	A Canadian perspective on cannabis normalization among adults.	RD	2024-09-13	EXCLUDE	Article type was essay, commentary, position statement, or review--not primary research.
932	Finding safety: A pilot study of managed alcohol program participants' perceptions of housing and quality of life.	RD	2024-09-13	EXCLUDE	No substantive discussion of stigma
933	It's really about wellbeing': A Canadian investigation of harm reduction as a bridge between mental health and addiction recovery.	RD	2024-09-13	EXCLUDE	Article type was essay, commentary, position statement, or review--not primary research.
934	"We need somewhere to smoke crack": An ethnographic study of an unsanctioned safer smoking room in Vancouver, Canada.	RD	2024-09-13	EXCLUDE	Participants were not Indigenous Peoples living in Canada (IPLiC), or the data collected from IPLiC was not separable from the data gathered from others.
935	Suicide-related Twitter content in response to a national mental health awareness campaign and the association between the campaign and suicide rates in Ontario.	RD	2024-09-13	EXCLUDE	Participants were not Indigenous Peoples living in Canada (IPLiC), or the data collected from IPLiC was not separable from the data gathered from others.
936	Emergency department experiences of people who use drugs who left or were discharged from hospital against medical advice.	RD	2024-09-13	EXCLUDE	Participants were not Indigenous Peoples living in Canada (IPLiC), or the data collected from IPLiC was not separable from the data gathered from others.
937	Occupational stigma as a primary barrier to health care for street-based sex workers in Canada.	RD	2024-09-13	EXCLUDE	Participants’ experiences of stigma stemmed primarily from qualities other than their health condition.
938	Formal and informal control of Cannabis: Regular users' experience.	RD	2024-09-13	EXCLUDE	Participants were not Indigenous Peoples living in Canada (IPLiC), or the data collected from IPLiC was not separable from the data gathered from others.
939	Internalized stigma negatively affects attitudes and intentions to seek psychological help among western Muslims: Testing a moderated serial mediation model.	RD	2024-09-13	EXCLUDE	Participants were not Indigenous Peoples living in Canada (IPLiC), or the data collected from IPLiC was not separable from the data gathered from others.
940	Hiring, training, and supporting peer research associates: Operationalizing community-based research principles within epidemiological studies by, with, and for women living with HIV.	RD	2024-09-13	EXCLUDE	Participants’ experiences of stigma stemmed primarily from qualities other than their health condition.
941	Identifying barriers to emergency contraception use among young women from various sociocultural groups in British Columbia, Canada.	RD	2024-09-13	EXCLUDE	Participants were not Indigenous Peoples living in Canada (IPLiC), or the data collected from IPLiC was not separable from the data gathered from others.
942	Social determinants of health and retention in HIV care among recently incarcerated women living with HIV in Canada.	RD	2024-09-13	EXCLUDE	Participants were not Indigenous Peoples living in Canada (IPLiC), or the data collected from IPLiC was not separable from the data gathered from others.
943	Differentiating the role of alcohol in young men's use of substances with sex: A qualitative study.	RD	2024-09-13	EXCLUDE	Participants were not Indigenous Peoples living in Canada (IPLiC), or the data collected from IPLiC was not separable from the data gathered from others.
944	Perceived devaluation and STI testing uptake among a cohort of street-involved youth in a Canadian setting.	RD	2024-09-13	EXCLUDE	Participants were not Indigenous Peoples living in Canada (IPLiC), or the data collected from IPLiC was not separable from the data gathered from others.
945	Dying in long-term care: Perspectives from sexual and gender minority older adults about their fears and hopes for end of life.	RD	2024-09-13	EXCLUDE	Participants were not Indigenous Peoples living in Canada (IPLiC), or the data collected from IPLiC was not separable from the data gathered from others.
946	Closing gaps: Strength-based approaches to research with aboriginal children with neurodevelopmental disorders.	RD	2024-09-13	EXCLUDE	Participants were not Indigenous Peoples living in Canada (IPLiC), or the data collected from IPLiC was not separable from the data gathered from others.
947	Perceived devaluation among a cohort of street-involved youth in Vancouver, Canada.	RD	2024-09-13	EXCLUDE	Participants were not Indigenous Peoples living in Canada (IPLiC), or the data collected from IPLiC was not separable from the data gathered from others.
948	The loss of Boystown and transition to online sex work: Strategies and barriers to increase safety among men sex workers and clients of men.	RD	2024-09-13	EXCLUDE	Duplicate from another database
949	The impacts of intersecting stigmas on health and housing experiences of queer women sex workers in Vancouver, Canada.	RD	2024-09-13	EXCLUDE	Participants were not Indigenous Peoples living in Canada (IPLiC), or the data collected from IPLiC was not separable from the data gathered from others.
950	Stuck at the border of the reserve: Self-identity and authentic identity amongst mixed race First Nations women.	RD	2024-09-13	EXCLUDE	Participants’ experiences of stigma stemmed primarily from qualities other than their health condition.
951	Who knows about u = u? Social positionality and knowledge about the (un)transmissibility of hiv from people with undetectable viral loads.	RD	2024-09-13	EXCLUDE	Duplicate from another database
952	"They treated me like crap and I know it was because I was Native": The healthcare experiences of aboriginal peoples living in Vancouver's inner city": Corrigendum.	RD	2024-09-13	EXCLUDE	Duplicate from another database
953	Dental care when homeless.	RD	2024-09-13	EXCLUDE	Article type was essay, commentary, position statement, or review--not primary research.
954	Non-disclosure of drug use in outpatient health care settings: Findings from a prospective cohort study in Vancouver, Canada.	RD	2024-09-13	EXCLUDE	Participants were not Indigenous Peoples living in Canada (IPLiC), or the data collected from IPLiC was not separable from the data gathered from others.
955	The Crying Clinic: Increasing accessibility to infant mental health services for immigrant parents at risk for peripartum depression.	RD	2024-09-13	EXCLUDE	Participants were not Indigenous Peoples living in Canada (IPLiC), or the data collected from IPLiC was not separable from the data gathered from others.
956	Prevalence of exposure to sexual orientation change efforts and associated sociodemographic characteristics and psychosocial health outcomes among Canadian sexual minority men.	RD	2024-09-13	EXCLUDE	Participants were not Indigenous Peoples living in Canada (IPLiC), or the data collected from IPLiC was not separable from the data gathered from others.
957	Women who use drugs: Engagement in practices of harm reduction care.	RD	2024-09-13	EXCLUDE	Participants were not Indigenous Peoples living in Canada (IPLiC), or the data collected from IPLiC was not separable from the data gathered from others.
958	Cannabis use and stigma among Canadian high school students: Results from the 2015 and 2017 Cancer Risk Assessment in Youth Survey.	RD	2024-09-13	EXCLUDE	Participants were not Indigenous Peoples living in Canada (IPLiC), or the data collected from IPLiC was not separable from the data gathered from others.
959	Primary care embedded within permanent supportive housing for people who use substances: A qualitative study examining healthcare access in vancouver, canada.	RD	2024-09-13	EXCLUDE	Participants were not Indigenous Peoples living in Canada (IPLiC), or the data collected from IPLiC was not separable from the data gathered from others.
960	"People like us": Spatialised notions of health, stigma, power and subjectivity among women in street sex work.	RD	2024-09-13	EXCLUDE	Participants were not Indigenous Peoples living in Canada (IPLiC), or the data collected from IPLiC was not separable from the data gathered from others.
961	Reflections on SPARX, a self-administered e-intervention for depression, for Inuit youth in Nunavut.	RD	2024-09-13	EXCLUDE	Duplicate from another database
962	The relationship between post-traumatic stress disorder and suicidal ideation among shidu parents: The role of stigma and social support	RD	2024-09-13	EXCLUDE	Participants were not Indigenous Peoples living in Canada (IPLiC), or the data collected from IPLiC was not separable from the data gathered from others.
963	“Criminalization Causes the Stigma”: perspectives from people who use drugs	RD	2024-09-13	EXCLUDE	Participants were not Indigenous Peoples living in Canada (IPLiC), or the data collected from IPLiC was not separable from the data gathered from others.
964	Stigma, violence and HIV vulnerability among transgender persons in sex work in Maharashtra, India	RD	2024-09-13	EXCLUDE	Participants were not Indigenous Peoples living in Canada (IPLiC), or the data collected from IPLiC was not separable from the data gathered from others.
965	The interaction between axes of inequality in studies on discrimination, stigma and HIV/AIDS: contributions to the recent international literature	RD	2024-09-13	EXCLUDE	Article type was essay, commentary, position statement, or review--not primary research.
966	LGBT People’s Experiences of Stigmatization: A Phenomenologic Study	RD	2024-09-13	EXCLUDE	Participants’ experiences of stigma stemmed primarily from qualities other than their health condition.
967	"You need to know where we're coming from": Canadian Aboriginal women's perspectives on culturally appropriate HIV counseling and testing.	RD	2024-09-13	EXCLUDE	No substantive discussion of stigma
968	A Feasibility Trial of Mental Health First Aid First Nations: Acceptability, Cultural Adaptation, and Preliminary Outcomes.	RD	2024-08-29	EXCLUDE	No substantive discussion of stigma
969	Storying with First Nations people living with HIV and AIDS	LR	2024-09-04	EXCLUDE	Duplicate from another database			First Nations	Enacted	Norm enforcement	Conceal condition
970	Mental health, Inuit culture, and criminal justice in Arctic communities in Nunavut, Canada	LR	2024-09-04	EXCLUDE	Duplicate from another database
971	“There Are Still a Lot of Things that I Need": A Qualitative Study Exploring Opportunities to Improve the Health Outcomes of First Nations People with Arthritis seen at an On-reserve	LR	2024-09-04	EXCLUDE	Duplicate from another database
972	Conceptualizations of help-seeking for mental health concerns in First Nations communities in Canada: A comparison of fit with the Andersen Behavioral Model	LR	2024-09-04	EXCLUDE	Duplicate from another database
